# Supplementary material for: ncOrtho: efficient and reliable identification of miRNA orthologs
Source: Nucleic Acids Res. 2023 Jun 1;51(13):e71. doi: 10.1093/nar/gkad467 (PMC10359484; doi:10.1093/nar/gkad467)
Supplement: gkad467_Supplemental_Files [file gkad467_supplemental_files.zip]

Archive with 5 entries (5 files):
- ncOrtho_Supplementary_Data.xlsx
- ncOrtho_Supplementary_Figures_AR2.pdf
- S10_Genelevel_PhyloProfile.pdf
- S14_Phylogenetictree_with_CarlitoSyrichta.pdf
- S15_Vertebrate_MLtree.pdf
