# Supplementary material for: ncOrtho: efficient and reliable identification of miRNA orthologs
Source: Nucleic Acids Res. 2023 Jun 1;51(13):e71. doi: 10.1093/nar/gkad467 (PMC10359484; doi:10.1093/nar/gkad467)
Supplement: gkad467_Supplemental_Files [file gkad467_supplemental_files.zip › ncOrtho_Supplementary_Data.xlsx]

## Sheet: Table_S1_assemblies
Table S1. Assemblies
NCBI_Taxonomy_ID	Species_name	RefSeq_assembly_accession	in_MapMi
1706337	Neophocaena_asiaeorientalis_asiaeorientalis	GCF_003031525.2	FALSE
192404	Sturnira_hondurensis	GCF_014824575.2	FALSE
9258	Ornithorhynchus_anatinus	GCF_004115215.2	TRUE
9261	Tachyglossus_aculeatus	GCF_015852505.1	FALSE
9305	Sarcophilus_harrisii	GCF_902635505.1	TRUE
9337	Trichosurus_vulpecula	GCF_011100635.1	FALSE
9361	Dasypus_novemcinctus	GCF_000208655.1	TRUE
9365	Erinaceus_europaeus	GCF_000296755.1	FALSE
9371	Echinops_telfairi	GCF_000313985.2	TRUE
9402	Pteropus_alecto	GCF_000325575.1	FALSE
9407	Rousettus_aegyptiacus	GCF_014176215.1	FALSE
9417	Artibeus_jamaicensis	GCF_014825515.1	FALSE
9430	Desmodus_rotundus	GCF_002940915.1	FALSE
9483	Callithrix_jacchus	GCF_009663435.1	FALSE
9515	Sapajus_apella	GCF_009761245.1	FALSE
9531	Cercocebus_atys	GCF_000955945.1	FALSE
9541	Macaca_fascicularis	GCF_000364345.1	FALSE
9544	Macaca_mulatta	GCF_003339765.1	TRUE
9545	Macaca_nemestrina	GCF_000956065.1	FALSE
9555	Papio_anubis	GCF_008728515.1	FALSE
9565	Theropithecus_gelada	GCF_003255815.1	FALSE
9568	Mandrillus_leucophaeus	GCF_000951045.1	FALSE
9595	Gorilla_gorilla_gorilla	GCF_008122165.1	FALSE
9597	Pan_paniscus	GCF_013052645.1	FALSE
9598	Pan_troglodytes	GCF_002880755.1	FALSE
9601	Pongo_abelii	GCF_002880775.1	FALSE
9606	Homo_sapiens	GCF_000001405.39	TRUE
9615	Canis_lupus_familiaris	GCF_014441545.1	TRUE
9627	Vulpes_vulpes	GCF_003160815.1	FALSE
9646	Ailuropoda_melanoleuca	GCF_002007445.1	FALSE
9669	Mustela_putorius_furo	GCF_000215625.1	FALSE
9685	Felis_catus	GCF_000181335.3	FALSE
9691	Panthera_pardus	GCF_001857705.1	FALSE
9696	Puma_concolor	GCF_003327715.1	FALSE
9704	Zalophus_californianus	GCF_009762305.2	FALSE
9708	Odobenus_rosmarus_divergens	GCF_000321225.1	FALSE
9711	Halichoerus_grypus	GCF_012393455.1	FALSE
9713	Leptonychotes_weddellii	GCF_000349705.1	FALSE
9715	Mirounga_leonina	GCF_011800145.1	FALSE
9720	Phoca_vitulina	GCF_004348235.1	FALSE
9731	Globicephala_melas	GCF_006547405.1	FALSE
9733	Orcinus_orca	GCF_000331955.2	FALSE
9739	Tursiops_truncatus	GCF_011762595.1	FALSE
9749	Delphinapterus_leucas	GCF_002288925.2	FALSE
9755	Physeter_catodon	GCF_002837175.2	FALSE
9771	Balaenoptera_musculus	GCF_009873245.2	FALSE
9785	Loxodonta_africana	GCF_000001905.1	FALSE
9793	Equus_asinus	GCF_001305755.1	FALSE
9796	Equus_caballus	GCF_002863925.1	FALSE
9798	Equus_przewalskii	GCF_000696695.1	FALSE
9823	Sus_scrofa	GCF_000003025.6	FALSE
9837	Camelus_bactrianus	GCF_000767855.1	FALSE
9838	Camelus_dromedarius	GCF_000803125.2	FALSE
9880	Odocoileus_virginianus_texanus	GCF_002102435.1	FALSE
9913	Bos_taurus	GCF_002263795.1	TRUE
9915	Bos_indicus	GCF_000247795.1	FALSE
9925	Capra_hircus	GCF_001704415.1	FALSE
9940	Ovis_aries	GCF_002742125.1	FALSE
9974	Manis_javanica	GCF_014570535.1	FALSE
9978	Ochotona_princeps	GCF_014633375.1	FALSE
9986	Oryctolagus_cuniculus	GCF_000003625.3	TRUE
9994	Marmota_marmota_marmota	GCF_001458135.1	FALSE
9999	Urocitellus_parryii	GCF_003426925.1	FALSE
10020	Dipodomys_ordii	GCF_000151885.1	FALSE
10029	Cricetulus_griseus	GCF_003668045.3	FALSE
10036	Mesocricetus_auratus	GCF_017639785.1	FALSE
10041	Peromyscus_leucopus	GCF_004664715.2	FALSE
10047	Meriones_unguiculatus	GCF_002204375.1	FALSE
10089	Mus_caroli	GCF_900094665.1	FALSE
10090	Mus_musculus	GCF_000001635.27	TRUE
10093	Mus_pahari	GCF_900095145.1	FALSE
10116	Rattus_norvegicus	GCF_015227675.2	TRUE
10117	Rattus_rattus	GCF_011064425.1	FALSE
10141	Cavia_porcellus	GCF_000151735.1	TRUE
10160	Octodon_degus	GCF_000260255.1	FALSE
10181	Heterocephalus_glaber	GCF_000247695.1	FALSE
13616	Monodelphis_domestica	GCF_000002295.2	TRUE
27622	Molossus_molossus	GCF_014108415.1	FALSE
27675	Choloepus_didactylus	GCF_015220235.1	FALSE
28737	Elephantulus_edwardii	GCF_000299155.1	FALSE
29073	Ursus_maritimus	GCF_017311325.1	FALSE
29078	Eptesicus_fuscus	GCF_000308155.1	FALSE
29088	Neomonachus_schauinslandi	GCF_002201575.1	FALSE
29139	Vombatus_ursinus	GCF_900497805.2	FALSE
30522	Bos_indicus_x_Bos_taurus	GCF_003369695.1	FALSE
30538	Vicugna_pacos	GCF_000164845.3	FALSE
30608	Microcebus_murinus	GCF_000165445.2	FALSE
30611	Otolemur_garnettii	GCF_000181295.1	FALSE
32536	Acinonyx_jubatus	GCF_003709585.1	FALSE
34839	Chinchilla_lanigera	GCF_000276665.1	FALSE
34884	Callorhinus_ursinus	GCF_003265705.1	FALSE
34886	Eumetopias_jubatus	GCF_004028035.1	FALSE
35658	Mastomys_coucha	GCF_008632895.1	FALSE
36723	Mustela_erminea	GCF_009829155.1	FALSE
37032	Suricata_suricatta	GCF_006229205.1	FALSE
37293	Aotus_nancymaae	GCF_000952055.2	FALSE
38626	Phascolarctos_cinereus	GCF_002099425.1	FALSE
38674	Onychomys_torridus	GCF_903995425.1	FALSE
39432	Saimiri_boliviensis_boliviensis	GCF_016699345.1	FALSE
40151	Monodon_monoceros	GCF_005190385.1	FALSE
42100	Phocoena_sinus	GCF_008692025.1	FALSE
42254	Sorex_araneus	GCF_000181275.1	FALSE
43179	Ictidomys_tridecemlineatus	GCF_016881025.1	FALSE
43346	Bison_bison_bison	GCF_000754665.1	FALSE
50954	Talpa_occidentalis	GCF_014898055.1	FALSE
51298	Myotis_myotis	GCF_014108235.1	FALSE
51337	Jaculus_jaculus	GCF_000280705.1	FALSE
51338	Castor_canadensis	GCF_001984765.1	FALSE
54180	Trachypithecus_francoisi	GCF_009764315.1	FALSE
59463	Myotis_lucifugus	GCF_000147115.1	FALSE
59472	Pipistrellus_kuhlii	GCF_014108245.1	FALSE
59479	Rhinolophus_ferrumequinum	GCF_004115265.1	FALSE
59534	Oryx_dammah	GCF_014754425.2	FALSE
60711	Chlorocebus_sabaeus	GCF_015252025.1	FALSE
61156	Arvicanthis_niloticus	GCF_011762505.1	FALSE
61383	Lynx_canadensis	GCF_007474595.2	FALSE
61621	Rhinopithecus_bieti	GCF_001698545.1	FALSE
61622	Rhinopithecus_roxellana	GCF_007565055.1	FALSE
61853	Nomascus_leucogenys	GCF_006542625.1	FALSE
72004	Bos_mutus	GCF_000298355.1	FALSE
73337	Ceratotherium_simum_simum	GCF_000283155.1	FALSE
74533	Panthera_tigris_altaica	GCF_000464555.1	FALSE
76717	Lontra_canadensis	GCF_010015895.1	FALSE
79684	Microtus_ochrogaster	GCF_000317375.1	FALSE
81572	Hylobates_moloch	GCF_009828535.2	FALSE
89462	Bubalus_bubalis	GCF_003121395.1	FALSE
89673	Phyllostomus_discolor	GCF_004126475.2	FALSE
90247	Lagenorhynchus_obliquidens	GCF_003676395.1	FALSE
93162	Marmota_flaviventris	GCF_003676075.2	FALSE
95912	Hyaena_hyaena	GCF_003009895.1	FALSE
109478	Myotis_brandtii	GCF_000412655.1	FALSE
116960	Ursus_arctos_horribilis	GCF_003584765.1	FALSE
118797	Lipotes_vexillifer	GCF_000442215.1	FALSE
127582	Trichechus_manatus_latirostris	GCF_000243295.1	FALSE
130825	Ochotona_curzoniae	GCF_017591425.1	FALSE
132908	Pteropus_vampyrus	GCF_000151845.1	FALSE
143291	Pteropus_giganteus	GCF_902729225.1	FALSE
143292	Manis_pentadactyla	GCF_014570555.1	FALSE
143302	Condylura_cristata	GCF_000260355.1	FALSE
185453	Chrysochloris_asiatica	GCF_000296735.1	FALSE
186990	Hipposideros_armiger	GCF_001890085.1	FALSE
225400	Myotis_davidii	GCF_000327345.1	FALSE
230844	Peromyscus_maniculatus_bairdii	GCF_000500345.1	FALSE
246437	Tupaia_chinensis	GCF_000334495.1	FALSE
286419	Canis_lupus_dingo	GCF_012295265.1	FALSE
291302	Miniopterus_natalensis	GCF_001595765.1	FALSE
310752	Balaenoptera_acutorostrata_scammoni	GCF_000493695.1	FALSE
336983	Colobus_angolensis_palliatus	GCF_000951035.1	FALSE
379532	Propithecus_coquereli	GCF_000956105.1	FALSE
391180	Enhydra_lutris_kenyoni	GCF_002288905.1	FALSE
419612	Camelus_ferus	GCF_009834535.1	FALSE
482537	Galeopterus_variegatus	GCF_000696425.1	FALSE
491861	Grammomys_surdaster	GCF_004785775.1	FALSE
591936	Piliocolobus_tephrosceles	GCF_002776525.3	FALSE
885580	Fukomys_damarensis	GCF_012274545.1	FALSE
1026970	Nannospalax_galili	GCF_000622305.1	FALSE
1047088	Arvicola_amphibius	GCF_903992535.1	FALSE
1230840	Orycteropus_afer_afer	GCF_000298275.1	FALSE
1608482	Puma_yagouaroundi	GCF_014898765.1	FALSE
1868482	Carlito_syrichta	GCF_000164805.1	FALSE
2715852	Cebus_imitator	GCF_001604975.1	FALSE
13397	Carcharodon_carcharias	GCF_017639515.1	FALSE
158456	Betta_splendens	GCF_900634795.3	FALSE
221976	Pyrgilauda_ruficollis	GCF_017590135.1	FALSE
223781	Aquila_chrysaetos_chrysaetos	GCF_900496995.4	FALSE
356909	Onychostruthus_taczanowskii	GCF_017590055.1	FALSE
7913	Polyodon_spathula	GCF_017654505.1	FALSE
941984	Toxotes_jaculatrix	GCF_017976425.1	FALSE
1094192	Motacilla_alba_alba	GCF_015832195.1	FALSE
118141	Megalops_cyprinoides	GCF_013368585.1	FALSE
120794	Falco_rusticolus	GCF_015220075.1	FALSE
134920	Pungitius_pungitius	GCF_902500615.1	FALSE
161584	Syngnathus_acus	GCF_901709675.1	FALSE
260615	Mauremys_reevesii	GCF_016161935.1	FALSE
2691554	Salvelinus_sp._IW2-2015	GCF_002910315.2	FALSE
27706	Micropterus_salmoides	GCF_014851395.1	FALSE
27794	Dermochelys_coriacea	GCF_009764565.2	FALSE
42526	Colossoma_macropomum	GCF_904425465.1	FALSE
43150	Hirundo_rustica	GCF_015227805.1	FALSE
43689	Simochromis_diagramma	GCF_900408965.1	FALSE
451745	Nematolebias_whitei	GCF_014905685.1	FALSE
481459	Gasterosteus_aculeatus_aculeatus	GCF_016920845.1	FALSE
55291	Polypterus_senegalus	GCF_016835505.1	FALSE
72105	Sebastes_umbrosus	GCF_015220745.1	FALSE
77115	Cyprinodon_tularosa	GCF_016077235.1	FALSE
7830	Scyliorhinus_canicula	GCF_902713615.1	FALSE
7936	Anguilla_anguilla	GCF_013347855.1	FALSE
8005	Electrophorus_electricus	GCF_013358815.1	FALSE
8018	Oncorhynchus_keta	GCF_012931545.1	FALSE
8040	Salvelinus_namaycush	GCF_016432855.1	FALSE
8168	Perca_fluviatilis	GCF_010015445.1	FALSE
8177	Acanthopagrus_latus	GCF_904848185.1	FALSE
8245	Xiphias_gladius	GCF_016859285.1	FALSE
8407	Rana_temporaria	GCF_905171775.1	FALSE
84834	Molothrus_ater	GCF_012460135.1	FALSE
88082	Crotalus_tigris	GCF_016545835.1	FALSE
90988	Pimephales_promelas	GCF_016745375.1	FALSE
9160	Passer_montanus	GCF_014805655.1	FALSE
8384	Bufo_bufo	GCF_905171765.1	FALSE
8869	Cygnus_olor	GCF_009769625.2	FALSE
9031	Gallus_gallus	GCF_016699485.2	TRUE
417921	Etheostoma_cragini	GCF_013103735.1	FALSE
54343	Etheostoma_spectabile	GCF_008692095.1	FALSE
100784	Balearica_regulorum_gibbericeps	GCF_000709895.1	FALSE
103695	Pogona_vitticeps	GCF_900067755.1	FALSE
103944	Protobothrops_mucrosquamatus	GCF_001527695.2	FALSE
105023	Nothobranchius_furzeri	GCF_001465895.1	FALSE
106582	Maylandia_zebra	GCF_000238955.4	FALSE
106734	Chelonoidis_abingdonii	GCF_003597395.1	FALSE
109280	Hippocampus_comes	GCF_001891065.1	FALSE
113540	Scleropages_formosus	GCF_900964775.1	FALSE
114329	Neopelma_chrysocephalum	GCF_003984885.1	FALSE
118200	Picoides_pubescens	GCF_000699005.1	FALSE
1196302	Corvus_moneduloides	GCF_009650955.1	FALSE
1203425	Notolabrus_celidotus	GCF_009762535.1	FALSE
121530	Tauraco_erythrolophus	GCF_000709365.1	FALSE
1234273	Tachysurus_fulvidraco	GCF_003724035.1	FALSE
125878	Nanorana_parkeri	GCF_000935625.1	FALSE
128390	Nipponia_nippon	GCF_000708225.1	FALSE
13146	Melopsittacus_undulatus	GCF_012275295.1	FALSE
13735	Pelodiscus_sinensis	GCF_000230535.1	FALSE
1415580	Microcaecilia_unicolor	GCF_901765095.1	FALSE
144197	Stegastes_partitus	GCF_000690725.1	FALSE
146911	Gekko_japonicus	GCF_001447785.1	FALSE
150288	Boleophthalmus_pectinirostris	GCF_000788275.1	FALSE
156563	Cyanistes_caeruleus	GCF_002901205.1	FALSE
1608454	Sinocyclocheilus_anshuiensis	GCF_001515605.1	FALSE
164674	Empidonax_traillii	GCF_003031625.1	FALSE
1676925	Paramormyrops_kingsleyae	GCF_002872115.1	FALSE
173247	Echeneis_naucrates	GCF_900963305.1	FALSE
175836	Buceros_rhinoceros_silvestris	GCF_000710305.1	FALSE
176057	Nestor_notabilis	GCF_000696875.1	FALSE
176946	Python_bivittatus	GCF_000186305.1	FALSE
181119	Pseudopodoces_humilis	GCF_000331425.1	FALSE
181472	Salarias_fasciatus	GCF_902148845.1	FALSE
1825980	Gopherus_evgoodei	GCF_007399415.2	FALSE
1841481	Seriola_lalandi_dorsalis	GCF_002814215.1	FALSE
187382	Chlamydotis_macqueenii	GCF_000695195.1	FALSE
188344	Leptosomus_discolor	GCF_000691785.1	FALSE
188379	Egretta_garzetta	GCF_000687185.1	FALSE
194338	Athene_cunicularia	GCF_003259725.1	FALSE
194408	Rhinatrema_bivittatum	GCF_901001135.1	FALSE
195615	Hippoglossus_stenolepis	GCF_013339905.1	FALSE
198806	Calidris_pugnax	GCF_001431845.1	FALSE
202946	Apteryx_mantelli_mantelli	GCF_001039765.1	FALSE
205130	Mastacembelus_armatus	GCF_900324485.2	FALSE
210632	Parambassis_ranga	GCF_900634625.1	FALSE
215358	Larimichthys_crocea	GCF_000972845.2	FALSE
219594	Aythya_fuligula	GCF_009819795.1	FALSE
240206	Pterocles_gutturalis	GCF_000699245.1	FALSE
244447	Cynoglossus_semilaevis	GCF_000523025.1	FALSE
2489341	Strigops_habroptila	GCF_004027225.2	FALSE
2587831	Terrapene_carolina_triunguis	GCF_002925995.2	FALSE
259920	Rhincodon_typus	GCF_001642345.1	FALSE
260995	Geotrypetes_seraphini	GCF_902459505.1	FALSE
27687	Erpetoichthys_calabaricus	GCF_900747795.1	FALSE
279965	Antrostomus_carolinensis	GCF_000700745.1	FALSE
28377	Anolis_carolinensis	GCF_000090745.1	TRUE
28743	Cyprinodon_variegatus	GCF_000732505.1	FALSE
29144	Chanos_chanos	GCF_902362185.1	FALSE
296741	Chiroxiphia_lanceolata	GCF_009829145.1	FALSE
299123	Lonchura_striata_domestica	GCF_005870125.1	FALSE
299321	Denticeps_clupeoides	GCF_900700375.1	FALSE
303518	Pundamilia_nyererei	GCF_000239375.1	FALSE
30419	Opisthocomus_hoazin	GCF_000692075.1	FALSE
30455	Fulmarus_glacialis	GCF_000690835.1	FALSE
30464	Nothoprocta_perdicaria	GCF_003342845.1	FALSE
307959	Sinocyclocheilus_rhinocerous	GCF_001515625.1	FALSE
308060	Apteryx_rowi	GCF_003343035.1	FALSE
31033	Takifugu_rubripes	GCF_901000725.2	FALSE
310571	Epinephelus_lanceolatus	GCF_005281545.1	FALSE
310915	Pangasianodon_hypophthalmus	GCF_009078355.1	FALSE
31138	Trachemys_scripta_elegans	GCF_013100865.1	FALSE
321398	Lepidothrix_coronata	GCF_001604755.1	FALSE
32473	Xiphophorus_couchianus	GCF_001444195.1	FALSE
32507	Neolamprologus_brichardi	GCF_000239395.1	FALSE
328815	Manacus_vitellinus	GCF_001715985.3	FALSE
345164	Falco_cherrug	GCF_000337975.1	FALSE
34816	Morone_saxatilis	GCF_004916995.1	FALSE
35005	Thamnophis_elegans	GCF_009769535.1	FALSE
35019	Thamnophis_sirtalis	GCF_001077635.1	FALSE
36300	Pelecanus_crispus	GCF_000687375.1	FALSE
37040	Gavia_stellata	GCF_000690875.1	FALSE
375764	Sphaeramia_orbicularis	GCF_902148855.1	FALSE
381198	Anser_cygnoides_domesticus	GCF_000971095.1	FALSE
38654	Alligator_sinensis	GCF_000455745.1	FALSE
386614	Amblyraja_radiata	GCF_010909765.2	FALSE
390379	Thalassophryne_amazonica	GCF_902500255.1	FALSE
40690	Trematomus_bernacchii	GCF_902827165.1	FALSE
409849	Periophthalmus_magnuspinnatus	GCF_009829125.1	FALSE
41447	Seriola_dumerili	GCF_002260705.1	FALSE
415028	Corapipo_altera	GCF_003945725.1	FALSE
433405	Anarrhichthys_ocellatus	GCF_004355925.1	FALSE
43700	Monopterus_albus	GCF_001952655.1	FALSE
441366	Gouania_willdenowi	GCF_900634775.1	FALSE
441894	Struthio_camelus_australis	GCF_000698965.1	FALSE
44394	Zonotrichia_albicollis	GCF_000385455.1	FALSE
48698	Poecilia_formosa	GCF_000485575.1	FALSE
48699	Poecilia_latipinna	GCF_001443285.1	FALSE
48701	Poecilia_mexicana	GCF_001443325.1	FALSE
48883	Geospiza_fortis	GCF_000277835.1	FALSE
50402	Charadrius_vociferus	GCF_000708025.1	FALSE
507980	Tyto_alba_alba	GCF_902150015.1	FALSE
52239	Pseudochaenichthys_georgianus	GCF_902827115.1	FALSE
52644	Haliaeetus_leucocephalus	GCF_000737465.1	FALSE
52670	Austrofundulus_limnaeus	GCF_001266775.1	FALSE
52904	Scophthalmus_maximus	GCF_013347765.1	FALSE
54374	Mesitornis_unicolor	GCF_000695765.1	FALSE
54380	Cariama_cristata	GCF_000690535.1	FALSE
54383	Eurypyga_helias	GCF_000690775.1	FALSE
55661	Cuculus_canorus	GCF_000709325.1	FALSE
56716	Cottoperca_gobio	GCF_900634415.1	FALSE
56723	Labrus_bergylta	GCF_900080235.1	FALSE
57068	Acanthisitta_chloris	GCF_000695815.1	FALSE
57397	Apaloderma_vittatum	GCF_000703405.1	FALSE
57412	Colius_striatus	GCF_000690715.1	FALSE
57421	Merops_nubicus	GCF_000691845.1	FALSE
586833	Myripristis_murdjan	GCF_902150065.1	FALSE
59894	Ficedula_albicollis	GCF_000247815.1	FALSE
63155	Archocentrus_centrarchus	GCF_007364275.1	FALSE
64144	Anabas_testudineus	GCF_900324465.2	FALSE
64176	Podarcis_muralis	GCF_004329235.1	FALSE
74940	Oncorhynchus_tshawytscha	GCF_002872995.1	FALSE
75366	Sinocyclocheilus_grahami	GCF_001515645.1	FALSE
7757	Petromyzon_marinus	GCF_010993605.1	FALSE
7868	Callorhinchus_milii	GCF_000165045.1	FALSE
7897	Latimeria_chalumnae	GCF_000225785.1	FALSE
7906	Acipenser_ruthenus	GCF_010645085.1	FALSE
7918	Lepisosteus_oculatus	GCF_000242695.1	FALSE
7950	Clupea_harengus	GCF_900700415.1	FALSE
7955	Danio_rerio	GCF_000002035.6	TRUE
7957	Carassius_auratus	GCF_003368295.1	FALSE
7962	Cyprinus_carpio	GCF_000951615.1	FALSE
7994	Astyanax_mexicanus	GCF_000372685.2	FALSE
7998	Ictalurus_punctatus	GCF_001660625.1	FALSE
8010	Esox_lucius	GCF_011004845.1	FALSE
8019	Oncorhynchus_kisutch	GCF_002021735.2	FALSE
8023	Oncorhynchus_nerka	GCF_006149115.1	FALSE
8030	Salmo_salar	GCF_000233375.1	FALSE
8032	Salmo_trutta	GCF_901001165.1	FALSE
80427	Lacerta_agilis	GCF_009819535.1	FALSE
8049	Gadus_morhua	GCF_902167405.1	FALSE
8081	Poecilia_reticulata	GCF_000633615.1	FALSE
8083	Xiphophorus_maculatus	GCF_002775205.1	FALSE
8084	Xiphophorus_hellerii	GCF_003331165.1	FALSE
8090	Oryzias_latipes	GCF_002234675.1	FALSE
80966	Acanthochromis_polyacanthus	GCF_002109545.1	FALSE
80972	Amphiprion_ocellaris	GCF_002776465.1	FALSE
8103	Cyclopterus_lumpus	GCF_009769545.1	FALSE
8128	Oreochromis_niloticus	GCF_001858045.2	FALSE
8153	Haplochromis_burtoni	GCF_000239415.1	FALSE
8154	Astatotilapia_calliptera	GCF_900246225.1	FALSE
8167	Perca_flavescens	GCF_004354835.1	FALSE
8175	Sparus_aurata	GCF_900880675.1	FALSE
8187	Lates_calcarifer	GCF_001640805.1	FALSE
8208	Notothenia_coriiceps	GCF_000735185.1	FALSE
8218	Gymnodraco_acuticeps	GCF_902827175.1	FALSE
8255	Paralichthys_olivaceus	GCF_001970005.1	FALSE
8267	Hippoglossus_hippoglossus	GCF_009819705.1	FALSE
8364	Xenopus_tropicalis	GCF_000004195.4	TRUE
8478	Chrysemys_picta_bellii	GCF_000241765.3	FALSE
8496	Alligator_mississippiensis	GCF_000281125.3	FALSE
8502	Crocodylus_porosus	GCF_001723895.1	FALSE
85066	Corvus_brachyrhynchos	GCF_000691975.1	FALSE
8524	Zootoca_vivipara	GCF_011800845.1	FALSE
8663	Notechis_scutatus	GCF_900518725.1	FALSE
8673	Pseudonaja_textilis	GCF_900518735.1	FALSE
87175	Camarhynchus_parvulus	GCF_901933205.1	FALSE
8790	Dromaius_novaehollandiae	GCF_003342905.1	FALSE
8868	Cygnus_atratus	GCF_013377495.1	FALSE
8884	Oxyura_jamaicensis	GCF_011077185.1	FALSE
8897	Chaetura_pelagica	GCF_000747805.1	FALSE
8932	Columba_livia	GCF_000337935.1	FALSE
8954	Falco_peregrinus	GCF_000337955.1	FALSE
8969	Haliaeetus_albicilla	GCF_000691405.1	FALSE
8996	Numida_meleagris	GCF_002078875.1	FALSE
9054	Phasianus_colchicus	GCF_004143745.1	FALSE
9103	Meleagris_gallopavo	GCF_000146605.3	FALSE
9135	Serinus_canaria	GCF_007115625.1	FALSE
9157	Parus_major	GCF_001522545.3	FALSE
9172	Sturnus_vulgaris	GCF_001447265.1	FALSE
91951	Catharus_ustulatus	GCF_009819885.1	FALSE
9209	Phalacrocorax_carbo	GCF_000708925.1	FALSE
9233	Aptenodytes_forsteri	GCF_000699145.1	FALSE
9238	Pygoscelis_adeliae	GCF_000699105.1	FALSE
9244	Calypte_anna	GCF_003957555.1	FALSE
93934	Coturnix_japonica	GCF_001577835.2	FALSE
94827	Tinamus_guttatus	GCF_000705375.1	FALSE
94835	Gavialis_gangeticus	GCF_001723915.1	FALSE
94885	Pantherophis_guttatus	GCF_001185365.1	FALSE
97097	Phaethon_lepturus	GCF_000687285.1	FALSE
283035	Sander_lucioperca	GCF_008315115.2	FALSE
30732	Oryzias_melastigma	GCF_002922805.2	FALSE
37003	Kryptolebias_marmoratus	GCF_001649575.2	FALSE
42514	Pygocentrus_nattereri	GCF_015220715.1	FALSE
47969	Oreochromis_aureus	GCF_013358895.1	FALSE
649802	Pipra_filicauda	GCF_003945595.2	FALSE
8022	Oncorhynchus_mykiss	GCF_013265735.2	FALSE
8078	Fundulus_heteroclitus	GCF_011125445.2	FALSE
8469	Chelonia_mydas	GCF_015237465.1	FALSE
8839	Anas_platyrhynchos	GCF_015476345.1	FALSE
932674	Corvus_cornix_cornix	GCF_000738735.5	FALSE
8355	Xenopus_laevis	GCF_001663975.1	FALSE
6238	Caenorhabditis_briggsae	GCF_000004555.1	FALSE
6239	Caenorhabditis_elegans	GCF_000002985.6	TRUE
6945	Ixodes_scapularis	GCF_016920785.1	FALSE
7070	Tribolium_castaneum	GCF_000002335.3	FALSE
7159	Aedes_aegypti	GCF_002204515.2	FALSE
7217	Drosophila_ananassae	GCF_003285975.2	FALSE
7227	Drosophila_melanogaster	GCF_000001215.4	TRUE
7230	Drosophila_mojavensis	GCF_000005175.2	FALSE
7574	Lingula_anatina	GCF_001039355.2	FALSE
7668	Strongylocentrotus_purpuratus	GCF_000002235.5	FALSE
7719	Ciona_intestinalis	GCF_000224145.3	TRUE
7739	Branchiostoma_floridae	GCF_000003815.2	FALSE
10224	Saccoglossus_kowalevskii	GCF_000003605.2	FALSE
29159	Crassostrea_gigas	GCF_902806645.1	FALSE
46514	Patiria_miniata	GCF_015706575.1	FALSE
225164	Lottia_gigantea	GCF_000327385.1	FALSE

## Sheet: Table_S2_miRNA_orthologs
Table S2. miRNA orthologs
Species	Reference_miRNA	Chromosome	Start	End	Strand	CMsearch_bitscore	Human_Seed_conserved	confirmed_TP_in_Benchmark	Sequence
Acanthisitta_chloris	Hsa-Mir-8-P2a	NW_008674255.1	26243	26301	+	59.3	1	NaN	CCATCTTACTGGGCAGCATtggatgttttctgcttttctaataCTGCCTGgtaatgatg
Acanthisitta_chloris	Hsa-Mir-8-P1a	NW_008674255.1	28742	28801	+	59.1	1	NaN	GCATCTTACTAGACAGTGCTGGATTTTTTGCCTCTACTCTAACACTGTCTGGTAACGATG
Acanthisitta_chloris	Hsa-Mir-8-P3a	NW_008674255.1	31598	31655	+	51.2	1	NaN	TGTCTTACCAGGCAAAGTTAGATCTGGCTAGTTTTGTCTAATACTGTCTGGTAATGCC
Acanthisitta_chloris	Hsa-Mir-34-P1	NW_008669230.1	7312	7377	-	91.2	1	NaN	TGGCAGTGTCTTAGCTGGTTGTTGTGAACAATAGTCAAGGAAGCAATCAGCAAGTATACTGCCCTA
Acanthisitta_chloris	Hsa-Mir-30-P1b	NW_008660444.1	3874	3937	-	76.7	1	NaN	TGTAAACATCCTTGACTGGAAGCTGGAAGGTGCTGGAAGGAGCTTTCAGTCGGATGTTTACAGC
Acanthisitta_chloris	Hsa-Mir-30-P2b	NW_008660444.1	1460	1520	-	81.5	1	NaN	TGTAAACATCCTACACTCTCAGCTGTGAACTCGAGGTGGCTGGGAGAGGATTGTTTACGCC
Acanthisitta_chloris	Hsa-Mir-101-P1-v2	NW_008676370.1	3241	3298	+	84.7	1	NaN	CTCAGTTATCACAGTGCTGATGCTGTCTCTTGTAAAGGTACAGTACTGTGATAACTGA
Acanthisitta_chloris	Hsa-Mir-101-P1-v1	NW_008676370.1	3242	3297	+	82.4	1	NaN	TCAGTTATCACAGTGCTGATGCTGTCTCTTGTAAAGGTACAGTACTGTGATAACTG
Acanthisitta_chloris	Hsa-Mir-137-P1-v2	NW_008683868.1	793	852	+	94.7	1	NaN	ACGGGTATTCTTGGGTGGATAATACGGATTACGTTGTTATTGCTTAAGAATACGCGTAGT
Acanthisitta_chloris	Hsa-Mir-137-P1-v1	NW_008683868.1	793	851	+	93.8	1	NaN	ACGGGTATTCTTGGGTGGATAATACGGATTACGTTGTTATTGCTTAAGAATACGCGTAG
Acanthisitta_chloris	Hsa-Mir-190-P2	NW_008685006.1	182	242	+	74.5	1	NaN	TGATATGTTTGATATTAGGTTGTTTTATTGGAAAACCAACTAAATATCAAACATATTCTTA
Acanthisitta_chloris	Hsa-Mir-9-P1	NW_008684273.1	6220	6280	-	92	1	NaN	TCTTTGGTTATCTAGCTGTATGAGTGGTGTCGAGTCTTCATAAAGCTAGATAACCGAAAGT
Acanthisitta_chloris	Hsa-Mir-214-v1	NW_008685240.1	5497	5558	+	95.5	1	NaN	CTGCCTGTCTACACTTGCTGTGCAGAACATCCTCTCACCTGTACAGCAGGCACAGACAGGCA
Acanthisitta_chloris	Hsa-Mir-214-v2	NW_008685240.1	5497	5558	+	95.5	1	NaN	CTGCCTGTCTACACTTGCTGTGCAGAACATCCTCTCACCTGTACAGCAGGCACAGACAGGCA
Acanthisitta_chloris	Hsa-Mir-181-P2a	NW_008699419.1	3	63	+	86.2	1	NaN	AACATTCATTGCTGTCGGTGGGTTTAACTATGTGGACAAGCTCACTGAACAATGAATGCAA
Acanthisitta_chloris	Hsa-Mir-181-P1a	NW_008693088.1	234434	234494	+	86.4	1	NaN	GAACATTCAACGCTGTCGGTGAGTTTGGAATTAAAGTGAAAACCATCGACCGTTGATTGTA
Acanthisitta_chloris	Hsa-Mir-135-P3	NW_008671088.1	6880	6940	-	80.9	1	NaN	TATGGCTTTTTATTCCTATGTGATTGCTTTCCCTAACTCATGTAGGGCGAAAAGCCATGGG
Acanthisitta_chloris	Hsa-Mir-29-P1b	NW_008655650.1	13887	13946	-	81.8	1	NaN	ACCGATTTCTCTTGGTGTTCAGAGTCTTAGTTTTTGTCTAGCACCATTTGAAATCGGTTA
Acanthisitta_chloris	Hsa-Mir-29-P2b-v1	NW_008655650.1	14814	14876	-	88.6	1	NaN	CTGGTTTCACATGGTGGCTTAGATTTTCCCACTTTGTATCTAGCACCATTTGAAATCAGTGTT
Acanthisitta_chloris	Hsa-Mir-29-P2b-v2	NW_008655650.1	14815	14875	-	86.4	1	NaN	TGGTTTCACATGGTGGCTTAGATTTTCCCACTTTGTATCTAGCACCATTTGAAATCAGTGT
Acanthisitta_chloris	Hsa-Mir-205-P1	NW_008688522.1	25713	25770	+	86.7	1	NaN	GTCCTTCATTCCACCGGAGTCTGTCTCATACCTAACCAGATTTCAGTGGAGTGAAGCA
Acanthisitta_chloris	Hsa-Mir-192-P2	NW_008683475.1	31108	31165	+	56.3	1	NaN	AATGACCTATGAATTGACAGACTGTCTTCTAAATTCGCCTGTCACTTCTATAGGCCAA
Acanthisitta_chloris	Hsa-Mir-194-P2	NW_008683475.1	30788	30842	+	69.4	1	NaN	ATGTAACAGCAACTCCATGTGGACTACACTGACTTCCAGTGGAGATGCTGTTACT
Acanthisitta_chloris	Hsa-Mir-4677	NW_008690894.1	32897	32952	-	45.3	0	NaN	AAACAGTAATTGTTCTTTGGTCTCTCAGCCATGACCTGACCTTCTGGCTAAGAGAC
Acanthisitta_chloris	Hsa-Mir-103-P3	NW_008657245.1	17611	17670	-	94.9	1	NaN	agcttctTTACAGTGTTGCCTTGTGGCATGGAGTTCAAGCAGCATTGTACAGGGCTATCA
Acanthisitta_chloris	Hsa-Mir-1287	NW_008672510.1	4641	4699	-	52.2	0	NaN	GGATCAGTGGTTTGAGTCAGAGCCCCTGAAGGCAACTTTGGCTACTGATGCGGTGATTG
Acanthisitta_chloris	Hsa-Mir-146-P2	NW_008661397.1	15129	15189	-	46.7	1	NaN	TCTGAGAACTGAATTCCATAGGCGTTAAAGCCTCCAAAAATGCCCTATGGATTCAGTTCTG
Acanthisitta_chloris	Hsa-Mir-202	NW_008669619.1	99323	99379	+	72.4	1	NaN	CTTCCTATGCATATACTTCTTTGAAAATTGCGTCTAAAGAGGTATATGGCATGGGAA
Acanthisitta_chloris	Hsa-Mir-139	NW_008682066.1	15646	15704	-	63.8	0	NaN	ATTCTACAGTGCATGTGTCTCCAGTGTGAGTAAGTGACTGGAGATGCGGCCCTGTTGGA
Acanthisitta_chloris	Hsa-Mir-34-P2a	NW_008690208.1	3553	3611	-	62.4	1	NaN	AGGCAGTGTAGTTAGCTGATTGTATCCATTGCTTCACAATCACTAACTTCACTGCCATC
Acanthisitta_chloris	Hsa-Mir-34-P2b	NW_008690208.1	2886	2940	-	62.1	1	NaN	AGGCAGTGTAGTTAGCTGATTGCCTCAAGCAACAATCACTAGCCACACAGCCAGG
Acanthisitta_chloris	Hsa-Mir-10-P3a	NW_008673569.1	769	830	+	90	1	NaN	TCCCTGAGACCCTAACTTGTGATGTTTAGCTTTTAAATCCACGGGTTAGGCTCTTGGGAGCT
Acanthisitta_chloris	Hsa-Let-7-P1a	NW_008677632.1	16995	17061	-	94.8	1	NaN	TGAGGTAGTAGGTTGTATAGTTTAGAATTACACCAAGGGAGATAACTGTACAACCTCCTAGCTTTCC
Acanthisitta_chloris	Hsa-Mir-10-P2a	NW_008677632.1	26054	26110	-	73.6	1	NaN	AACCCGTAGATCCGAACTTGTGCTCATATTCCACACAAGCTTGTATCTATAGGTATG
Acanthisitta_chloris	Hsa-Mir-26-P2	NW_008685157.1	137724	137784	-	59.9	1	NaN	CTGGTTCAAGTAATCCAGGATAGGCTGTATCCATGCTAACTGGCCTATTCTTGGTTACTTG
Acanthisitta_chloris	Hsa-Let-7-P2c2	NW_008651796.1	85	161	+	108.2	1	NaN	TGAGGTAGTAGTTTGTGCTGTTGGTCGGGCTGTGACATTGCCCGCTGTGGAGATAACTGCGCAAGCTACTGCCTTGC
Acanthisitta_chloris	Hsa-Mir-135-P2	NW_008654873.1	55760	55818	+	94.6	1	NaN	TTATGGCTTTTTATTCCTATGTGATAGTAATAAAGTCTCATGTAGGGATGGAAGCCATG
Acanthisitta_chloris	Hsa-Mir-15-P2a	NW_008676858.1	21050	21111	+	77.5	1	NaN	TTAGCAGCACGTAAATATTGGTGTTAAGACTGTAAATATCTCCAGTATTAACTGTGCTGCTG
Acanthisitta_chloris	Hsa-Mir-15-P1a	NW_008676858.1	20909	20966	+	91.2	1	NaN	GTAGCAGCACATAatggtttgtgggttttgaaAAGGTGCAGGCCATATTGTGCTGCCT
Acanthisitta_chloris	Hsa-Mir-17-P1a	NW_008657212.1	16009	16069	-	75.2	1	NaN	CAAAGTGCTTACAGTGCAGGTAGTGATATATAGAACCTACTGCAGTGAAGGCACTTGTAGC
Acanthisitta_chloris	Hsa-Mir-17-P2a	NW_008657212.1	15855	15918	-	99.4	1	NaN	TAAGGTGCATCTAGTGCAGATAGTGAAGTAGATTAGCATCTACTGCCCTAAGTGCTCCTTCTGG
Acanthisitta_chloris	Hsa-Mir-19-P1	NW_008657212.1	15715	15772	-	76.4	1	NaN	AGTTTTGCATAGTTGCACTACAAGAAGAGAGTGGTTGTGCAAATCTATGCAAAGCTGA
Acanthisitta_chloris	Hsa-Mir-17-P3a	NW_008657212.1	15541	15599	-	83.2	1	NaN	TAAAGTGCTTATAGTGCAGGTAGTGTTCACTAATCTACTGCATTATAAGCACTTAAAGT
Acanthisitta_chloris	Hsa-Mir-19-P2a	NW_008657212.1	15404	15464	-	88.3	1	NaN	AGTTTTGCAGGTTTGCATCCAGCTGTATGTTACTCTGCTGTGCAAATCCATGCAAAACTGA
Acanthisitta_chloris	Hsa-Mir-92-P1a	NW_008657212.1	15289	15347	-	77.3	1	NaN	AGGTTGGGATCAGTTGCAatgctgtgtgtgtctgtggtaTTGCACTTGTCCCGGCCTGT
Acanthisitta_chloris	Hsa-Mir-204-P2	NW_008663486.1	87853	87909	+	49.1	1	NaN	CTTCCCTTTGTCATCCTATGCCTGGAGATCACAGTGAGGCAGGGACAGCAAAGGGAT
Acanthisitta_chloris	Hsa-Mir-147-v1	NW_008670070.1	29319	29378	-	62	1	NaN	GTGGAATCACTTCTGCACAAACTTGACTACTGAAATCAGTGTGCGGAAATGCTTCTGCTA
Acanthisitta_chloris	Hsa-Mir-147-v2	NW_008670070.1	29320	29377	-	59.5	1	NaN	TGGAATCACTTCTGCACAAACTTGACTACTGAAATCAGTGTGCGGAAATGCTTCTGCT
Acanthisitta_chloris	Hsa-Mir-190-P1	NW_008664082.1	84956	85012	+	93.3	1	NaN	GTGATATGTTTGATATATTAGGTTGTTATTTAATCCAACTATATATCAAACATATTC
Acanthisitta_chloris	Hsa-Mir-193-P1b	NW_008657708.1	778	836	+	81.9	1	NaN	CGGGGTTTTGGGGGCGAGATGAGCTTATGTTTTATCCAACTGGCCCACAAAGTCCCGCT
Acanthisitta_chloris	Hsa-Mir-193-P2b	NW_008657708.1	6213	6272	+	93.5	1	NaN	GAGGGACTTTTGGGGGCAGATGTGTTTCCATTACACTATCATAATGCCCCTAAAAATCCT
Acanthisitta_chloris	Hsa-Mir-138-P2	NW_008657605.1	84397	84464	+	75.5	1	NaN	CAGCTGGTGTTGTGAATCAGGCCGACGACAAGCGCATCCTACAATCCGGCTATTTCACTACACCAGGG
Acanthisitta_chloris	Hsa-Mir-140-v1	NW_008682283.1	3706	3766	+	96.6	1	NaN	CCAGTGGTTTTACCCTATGGTAGGTTACGTCATGCTGTTCTACCACAGGGTAGAACCACGG
Acanthisitta_chloris	Hsa-Mir-140-v2	NW_008682283.1	3706	3766	+	96.6	1	NaN	CCAGTGGTTTTACCCTATGGTAGGTTACGTCATGCTGTTCTACCACAGGGTAGAACCACGG
Acanthisitta_chloris	Hsa-Mir-22-P1a	NW_008663122.1	760	822	+	70.1	1	NaN	AGTTCTTCAGTGGCAAGCTTTATGTCCTTCTCCAGTAGCTAAAGCTGCCAGTTGAAGAACTGT
Acanthisitta_chloris	Hsa-Mir-451	NW_008693519.1	723	764	+	48.4	1	NaN	GAACCGTTACCATTACTAAACTCAGTAATGGTAACGGTTTCC
Acanthisitta_chloris	Hsa-Mir-193-P2a	NW_008690438.1	13966	14027	-	84.2	1	NaN	AGGGACTTTCAGGGGCAGCTGTGTTTTACTAACCCAGTCATAATGCCCCTAAAAATCCTTAT
Acanthisitta_chloris	Hsa-Mir-10-P1a-v1	NW_008652150.1	34439	34500	-	78.4	1	NaN	TACCCTGTAGATCCGAATTTGTGTAAAGGAAGTTGGGTCACAAATTCGTATCTAGGGGAATA
Acanthisitta_chloris	Hsa-Mir-10-P1a-v2	NW_008652150.1	34440	34499	-	76.1	1	NaN	ACCCTGTAGATCCGAATTTGTGTAAAGGAAGTTGGGTCACAAATTCGTATCTAGGGGAAT
Acanthisitta_chloris	Hsa-Mir-142-v4	NW_008679955.1	5903	5966	-	84.3	1	NaN	CCCATAAAGTAGAAAGCACTACtaaacagcactgcagggtgtAGTGTTTCCTACTTTATGGATG
Acanthisitta_chloris	Hsa-Mir-142-v1	NW_008679955.1	5905	5964	-	80.2	1	NaN	CATAAAGTAGAAAGCACTACtaaacagcactgcagggtgtAGTGTTTCCTACTTTATGGA
Acanthisitta_chloris	Hsa-Mir-142-v2	NW_008679955.1	5905	5964	-	80.2	1	NaN	CATAAAGTAGAAAGCACTACtaaacagcactgcagggtgtAGTGTTTCCTACTTTATGGA
Acanthisitta_chloris	Hsa-Mir-142-v3	NW_008679955.1	5905	5964	-	80.2	1	NaN	CATAAAGTAGAAAGCACTACtaaacagcactgcagggtgtAGTGTTTCCTACTTTATGGA
Acanthisitta_chloris	Hsa-Mir-130-P4a	NW_008668021.1	9565	9627	+	56.3	1	NaN	GACCCTATCAATATTGCCTCTGCTTTTGTGATCATGGTAGTAGTGCAATATTGCTTATAGGGT
Acanthisitta_chloris	Hsa-Mir-130-P2a	NW_008655427.1	7181	7240	-	92.1	1	NaN	GCTCTGACTTTATTGCACTACTGTACTGTACAGCTAGCAGTGCAATAGTATTGTCAAAGC
Acanthisitta_chloris	Hsa-Mir-21	NW_008676781.1	15785	15844	-	83.1	1	NaN	TAGCTTATCAGACTGATGTTGACTGTTGGATCTCATGGCAACAACAGTCGGTAGGCTGTC
Acanthisitta_chloris	Hsa-Mir-338-P1	NW_008660393.1	1651	1710	+	68.8	1	NaN	caaCAATATCCTGGTGCTGAGTGAGTTGCAGACGGAGACTCCAGCATCAGTGATTTTGTT
Acanthisitta_chloris	Hsa-Mir-133-P2-v1	NW_008680091.1	42206	42265	-	93.3	1	NaN	AGCTGGTAAAATGGAACCAAATCACCTCTTCAATGGATTTGGTCCCCTTCAACCAGCTGT
Acanthisitta_chloris	Hsa-Mir-133-P2-v1	NW_008661808.1	51218	51277	-	93.3	1	NaN	AGCTGGTAAAATGGAACCAAATCACCTCTTCAATGGATTTGGTCCCCTTCAACCAGCTGT
Acanthisitta_chloris	Hsa-Mir-133-P2-v2	NW_008680091.1	42206	42265	-	93.3	1	NaN	AGCTGGTAAAATGGAACCAAATCACCTCTTCAATGGATTTGGTCCCCTTCAACCAGCTGT
Acanthisitta_chloris	Hsa-Mir-133-P2-v2	NW_008661808.1	51218	51277	-	93.3	1	NaN	AGCTGGTAAAATGGAACCAAATCACCTCTTCAATGGATTTGGTCCCCTTCAACCAGCTGT
Acanthisitta_chloris	Hsa-Mir-1-P2	NW_008680091.1	45309	45369	-	96.6	1	NaN	ACATACTTCTTTATGTACCCATATGAACATACAATGCTATGGAATGTAAAGAAGTATGTAT
Acanthisitta_chloris	Hsa-Mir-187	NW_008664133.1	297890	297946	-	66.9	1	NaN	CGGCTACAACACAGGACATGGGAGCTTTTCTGAACCCTCGTGTCTTGTGTTGCAGCC
Acanthisitta_chloris	Hsa-Mir-122-as	NW_008687400.1	16895	16952	-	80.4	1	NaN	TTTAGTGTGATAATGGCGTTTGATAGACTGGACACAAACACCATTGTCACACtccaca
Acanthisitta_chloris	Hsa-Mir-122	NW_008687400.1	16896	16952	+	84.4	1	NaN	gtggaGTGTGACAATGGTGTTTGTGTCCAGTCTATCAAACGCCATTATCACACTAAA
Acanthisitta_chloris	Hsa-Mir-7-P3	NW_008683704.1	18695	18757	+	49.7	1	NaN	CTGGAAGACTAGTGATTTTGTTGTTGTATGGCTCATCCCACCACAACAAGTCACAGTCTGCCC
Acanthisitta_chloris	Hsa-Mir-23-P1	NW_008667245.1	1427	1488	+	55.9	1	NaN	AGGGGTTCCTGGCGATGGGATTTTTTACCACTTTTGCCCAAAATCACATTGCCAGGGATTTC
Acanthisitta_chloris	Hsa-Mir-217-v1	NW_008664373.1	75428	75486	+	77.2	1	NaN	ATACTGCATCAGGAACTGATTGGATAATAATCACTCACCATCAGTTCCTAATGCATTGC
Acanthisitta_chloris	Hsa-Mir-217-v2	NW_008664373.1	75427	75486	+	78.6	1	NaN	GATACTGCATCAGGAACTGATTGGATAATAATCACTCACCATCAGTTCCTAATGCATTGC
Acanthisitta_chloris	Hsa-Mir-216-P1a	NW_008664373.1	72889	72948	+	48.2	1	NaN	TTAATCTCAGCTGGCAACTGTGAGCAGTTAATAACTCTCTCACGGTCGTAGCTGGGATTA
Acanthisitta_chloris	Hsa-Mir-216-P1b	NW_008664373.1	67762	67822	+	61.1	1	NaN	GAAATCTCTGCAGGCAAGTGTGATGTCTTTATAGCAATCTCACAATTACCCGTAGAGATTC
Acanthisitta_chloris	Hsa-Mir-128-P1	NW_008650336.1	21879	21934	-	88.4	1	NaN	CGGGGCCGTAACACTGTCTGAGAGGTTTACATTTCTCACAGTGAACCGGTCTcttt
Acanthisitta_chloris	Hsa-Mir-10-P1b-v1	NW_008669678.1	7009	7069	+	91.8	1	NaN	ATACCCTGTAGAACCGAATTTGTGTGATATTCATATAGTCACAGATTCGATTCTAGGGGAA
Acanthisitta_chloris	Hsa-Mir-10-P1b-v2	NW_008669678.1	7010	7068	+	89.6	1	NaN	TACCCTGTAGAACCGAATTTGTGTGATATTCATATAGTCACAGATTCGATTCTAGGGGA
Acanthisitta_chloris	Hsa-Mir-375	NW_008655338.1	30610	30666	+	57.7	1	NaN	GGCGTCGAGCCCCACGTGCAAGACCTGACCTGAACGTTTTGTTCGTTCGGCTCGCGT
Acanthisitta_chloris	Hsa-Mir-153-P1	NW_008665377.1	2265	2324	-	82.3	1	NaN	GTCATTTTTGTGATTTGCAGCTAGTAATCTGGCTCCAGTTGCATAGTCACAAAAGTGATC
Acanthisitta_chloris	Hsa-Mir-103-P2	NW_008671129.1	11568	11626	+	82.9	1	NaN	CAGCTTCTTTACAGTGCTGCCTTGTTGCATTCATGTCAAGCAGCATTGTACAGGGCTAT
Acanthisitta_chloris	Hsa-Mir-499	NW_008670959.1	10563	10622	-	52.6	1	NaN	TTAAGACTTGTAGTGATGTTTAGATAATTTATTACATGAACATCACTTTAAGTCTGTGCT
Acanthisitta_chloris	Hsa-Mir-1-P1	NW_008661808.1	63660	63720	-	87	1	NaN	ACATACTTCTTTATATGCCCATATGAACCTGGCAAGCTATGGAATGTAAAGAAGTATGTAT
Acanthisitta_chloris	Hsa-Mir-10-P2c	NW_008665504.1	11620	11678	+	76.6	1	NaN	AAACCCGTAGATCCGATCTTGTGTTGAAATGCACTGCACAAGCTCGCTTCTATGGGTCT
Acanthisitta_chloris	Hsa-Let-7-P1c	NW_008665504.1	12342	12407	+	101.4	1	NaN	TTGAGGTAGTAGGTTGTATGGTTTAGAGTTACACCCTGGGAGTTAACTGTACAACCTTCTAGCTTT
Acanthisitta_chloris	Hsa-Mir-10-P3c	NW_008659799.1	111671	111732	-	84.3	1	NaN	TCCCTGAGACCCTAACTTGTGAGGTTTTTTAGCAACAATCACAAGTCAGGCTCTTGGGACCT
Acanthisitta_chloris	Hsa-Mir-155	NW_008655376.1	12383	12442	+	88.9	1	NaN	GTTAATGCTAATCGTGATAGGGGTTTTTACCTCTGACTGACTCCTACATGTTAGCATTAA
Acanthisitta_chloris	Hsa-Mir-130-P2b	NW_008668021.1	3042	3101	+	57.2	1	NaN	GGCTCTGACAATGTTGCACTACTGTCTGCACAAATAAAGCAGTGCAATAATATTGTCAAA
Acanthisitta_chloris	Hsa-Mir-33-P1	NW_008686942.1	20599	20658	+	55.6	1	NaN	AGTGCATTGTAGTTGCATTGCATGTTGTGGCAGTGACTGTGCAATGTTTCTGCAGTGCAG
Acanthisitta_chloris	Hsa-Let-7-P2b2	NW_008660202.1	35351	35427	-	88.1	1	NaN	TGAGGTAGTAGGTTGTGTGGTTTCAGGGTAGTGATTTTGCCCCAATCAGGAGATAACTATACAACCTACTGCCTTCC
Acanthisitta_chloris	Hsa-Mir-128-P2	NW_008685314.1	28954	29011	-	87.3	1	NaN	GGGGGCCGTTACACTGTAAGAGAGTGAGTAGCAGGTCTCACAGTGAACCGgtctcttt
Acanthisitta_chloris	Hsa-Mir-26-P3	NW_008685157.1	137721	137781	-	65.3	1	NaN	GTTCAAGTAATCCAGGATAGGCTGTATCCATGCTAACTGGCCTATTCTTGGTTACTTGCAC
Acanthisitta_chloris	Hsa-Mir-138-P1	NW_008685549.1	12600	12659	+	79.6	1	NaN	cagctggtgTTGTGAATCAGGCCGTCACCAGTCGGAGAACGGCTACTTCACAACACCAGG
Acanthisitta_chloris	Hsa-Let-7-P2c3	NW_008658148.1	21070	21147	-	108.6	1	NaN	TGAGGTAGTAGTTTGTACAGTTTGAGGGTCTATGATACCACCCGGTACAGGAGATAACTGTACAGGCCACTGCCTTGC
Acanthisitta_chloris	Hsa-Mir-135-P1	NW_008682308.1	7922	7981	+	70	1	NaN	GTATGGCTTTTTATTCCTATGTGATTATACATCTCACTTCATATAGGGATTGAAGCCGTG
Acanthisitta_chloris	Hsa-Mir-15-P1b	NW_008658959.1	6439	6497	+	71.8	1	NaN	CTAGCAGCACATCATGGTTTGCATGATCCAAGCAAGATGCGAATCATTATTTGCTGCTT
Acanthisitta_chloris	Hsa-Mir-15-P2b	NW_008658959.1	6648	6711	+	76.4	1	NaN	CTAGCAGCACGTAAATATTGGTGTAGTAAAGTAAACCTTAAACCCCAATATTATTGTGCTGCTT
Acanthisitta_chloris	Hsa-Mir-551-P2	NW_008677891.1	200768	200828	-	54.1	1	NaN	GAAATCAAGGGTGGGTAAGACCTCGTAAGCAAACTTTAAGGCGACCCATACTTGGTTTCAG
Acanthisitta_chloris	Hsa-Mir-218-P1	NW_008684111.1	46135	46198	-	93.6	1	NaN	TTGTGCTTGATCTAACCATGTGGTTGTGAGGTATGAGTAAAACATGGTTCTGTCAAGCACCATG
Acanthisitta_chloris	Hsa-Mir-92-P2a	NW_008685374.1	22987	23045	+	84.6	1	NaN	TACTGTTGCTAATATGCAACTCTGTTGTATAGAAAGTGGAATTGCACTTTAGCAATGGT
Acanthisitta_chloris	Hsa-Mir-430-P1	NW_008685374.1	22667	22725	+	59.6	1	NaN	GACTTAAATGTGGATGTACTTGCTTTGCTCCTCAATAGTAAGTGCTTCCATGTTTTAGT
Acanthisitta_chloris	Hsa-Mir-430-P3	NW_008685374.1	22494	22545	+	63.8	1	NaN	CTTTAACATGGAGGTACGTGCTGCCTAAAAAAGTAAGTGCTTCCATGTTTCA
Acanthisitta_chloris	Hsa-Mir-430-P3	NW_008685374.1	22834	22889	+	53.6	1	NaN	CTTTAACATGGGAGGTACTTGCTGGATGCCTCAAAAGTAAGTGCTTCCATGTTTTA
Acanthisitta_chloris	Hsa-Mir-430-P2	NW_008685374.1	22254	22313	+	73.3	1	NaN	TACTTTAACATGGAGGTGCTTTCTGTGATATACAAAAAGTAAGTGCTTCCATGTTTTAGT
Acanthisitta_chloris	Hsa-Mir-143	NW_008690126.1	9126	9179	+	87.3	1	NaN	AGGTGCAGTGCTGCATCTCTGGTCAATTGGGAGTCTGAGATGAAGCACTGTAGC
Acanthisitta_chloris	Hsa-Mir-145	NW_008690126.1	9493	9551	+	80.2	1	NaN	GGTCCAGTTTTCCCAGGAATCCCTTAGGCACTATGTTGGGGATTCCTGGAAATACTGTT
Acanthisitta_chloris	Hsa-Mir-146-P1	NW_008693283.1	4389	4452	+	49.1	1	NaN	TTGAGAACTGAATTCCATGGGTTGTAATTGAATCCACTGTCAGACCCATGGGGCTCAGTTCTTC
Acanthisitta_chloris	Hsa-Mir-103-P1	NW_008672291.1	50603	50662	-	95.3	1	NaN	GGCTTCTTTACAGTGCTGCCTTGTTGCATATGGATCAAGCAGCATTGTACAGGGCTATGA
Acanthisitta_chloris	Hsa-Mir-218-P2	NW_008672965.1	110541	110604	-	77.5	1	NaN	CCTTTGTGCTTGATCTAACCATGTGGTAGAACAATACAAATTGAACATGGTTCTGTCAAGCACC
Acanthisitta_chloris	Hsa-Mir-1-P3	NW_008683407.1	35327	35385	+	85.2	1	NaN	GACATGCTTCTTTATATCCCCATATGGATTAGGCTGCTATGGAATGTAAGGAAGTGTGT
Acanthisitta_chloris	Hsa-Mir-133-P3-v1	NW_008683407.1	40623	40680	+	81.4	1	NaN	ggctggtCAAACGGAACCAAGCCCGTCTTCCTCGGAGGTTTGGTCCCCTTCAACCAGC
Acanthisitta_chloris	Hsa-Mir-133-P3-v2	NW_008683407.1	40623	40680	+	81.4	1	NaN	ggctggtCAAACGGAACCAAGCCCGTCTTCCTCGGAGGTTTGGTCCCCTTCAACCAGC
Acanthisitta_chloris	Hsa-Mir-30-P2a	NW_008685350.1	36080	36140	+	94.3	1	NaN	CTGTAAACATCCTACACTCTCAGCTGTGGAAACTAAGAAAGCTGGGAGAAGGCTGTTTACT
Acanthisitta_chloris	Hsa-Mir-30-P1a	NW_008685350.1	10362	10424	+	80.2	1	NaN	CTGTAAACATCCTCGACTGGAAGCTGTGAAGCAGCAGATGGGGCTTTCAGTCGGATGTTTGCA
Acanthisitta_chloris	Hsa-Mir-196-P3	NW_008683813.1	147	205	+	67.7	1	NaN	TAGGTAGTTTCATGTTGTTGGGGCTCCACCTTTCTCTCTACAGCACGAAACTGCCTTAA
Acanthisitta_chloris	Hsa-Mir-489-v2	NW_008672990.1	91026	91086	+	78.3	1	NaN	GTGGTCGTATGTATGACGTCATTTACTTGGACTTTTAGGAGTGACATCATATGTACGGCTG
Acanthisitta_chloris	Hsa-Mir-489-v1	NW_008672990.1	91027	91085	+	75.9	1	NaN	TGGTCGTATGTATGACGTCATTTACTTGGACTTTTAGGAGTGACATCATATGTACGGCT
Acanthisitta_chloris	Hsa-Mir-96-P2	NW_008675701.1	2458	2521	+	94.1	1	NaN	CTTTGGCAATGGTAGAACTCACACTGGTGCGGTAGCAGGATCCGGTGGTTCTAGACTTGCCAAC
Acanthisitta_chloris	Hsa-Mir-96-P1	NW_008675701.1	1945	2007	+	65.3	1	NaN	TTTTGGCACTAGcacatttttgctttgatttgtaGCCTTTGAGCAATTATGTGTAGTGCCAAT
Acanthisitta_chloris	Hsa-Mir-96-P3-v1	NW_008675701.1	1822	1882	+	74.9	1	NaN	GTATGGCACTGGTAGAATTCACTGTGCAACCCCGCGGTCAGTGAATTACCATAGGGCCata
Acanthisitta_chloris	Hsa-Mir-96-P3-v2	NW_008675701.1	1823	1881	+	72.4	1	NaN	TATGGCACTGGTAGAATTCACTGTGCAACCCCGCGGTCAGTGAATTACCATAGGGCCat
Acanthisitta_chloris	Hsa-Mir-29-P1a	NW_008665298.1	18457	18516	-	83.8	1	NaN	ACTGATTTCTTTTGGTGTTCAGAGTCTATAATATTTTCTAGCACCATTTGAAATCGGTTA
Acanthisitta_chloris	Hsa-Mir-29-P2a	NW_008665298.1	19461	19524	-	88.4	1	NaN	GCTGGTTTCATATGGTGGTTTAGATTTAACTATTCATTGTCTAGCACCATTTGAAATCAGTGTT
Acanthisitta_chloris	Hsa-Mir-490	NW_008651120.1	44556	44616	+	79.4	1	NaN	ACCATGGATCTCCAGGTGGGTCAAGATTATAGAGATACACCAACCTGGAGGACTCCATGCT
Acanthisitta_chloris	Hsa-Mir-383-v1	NW_008657611.1	51319	51380	-	81.3	1	NaN	AGATCAGAAGGTGATTGTGGCTTTGAGTAGATATtaagcagccacagcactgcctggtcAGA
Acanthisitta_chloris	Hsa-Mir-383-v2	NW_008657611.1	51319	51381	-	82.5	1	NaN	CAGATCAGAAGGTGATTGTGGCTTTGAGTAGATATtaagcagccacagcactgcctggtcAGA
Acanthisitta_chloris	Hsa-Mir-599	NW_008676416.1	144348	144405	+	74	1	NaN	GTTTGATAAGCTGACATGGGACAGGATTTCTTTTCGCTGTTGTGTCAGTGTATCAAAC
Acanthisitta_chloris	Hsa-Mir-875	NW_008676416.1	144184	144238	+	49.1	1	NaN	CAATACCTCAGCCTTTTCAGATGTTCTATAAATTCACCTGGAAATACCGAGGTTG
Acanthisitta_chloris	Hsa-Mir-30-P2c	NW_008654793.1	23315	23374	-	68.7	1	NaN	TGTAAACATCCTACACTCAGCTATGACAAGTGGTGGGGCTGGGGGGTGGATGTTTACTTC
Acanthisitta_chloris	Hsa-Mir-30-P1c	NW_008654793.1	26958	27016	-	71.6	1	NaN	TGTAAACATCCCCGACTGGAAGCTGTACCAGTTCCAGCTTTCAGTCAGATGTTTGCTGC
Acanthisitta_chloris	Hsa-Mir-101-P2-v2	NW_008684461.1	6757	6814	+	83.9	1	NaN	TTCGGTTATCATGGTACCGGTGCTGTATACGTGAAAGGTACAGTACTGTGATAACTGA
Acanthisitta_chloris	Hsa-Mir-101-P2-v1	NW_008684461.1	6758	6813	+	81.7	1	NaN	TCGGTTATCATGGTACCGGTGCTGTATACGTGAAAGGTACAGTACTGTGATAACTG
Acanthisitta_chloris	Hsa-Mir-31	NW_008669833.1	15406	15464	-	76.4	1	NaN	agGCAAGATGTTGGCATAGCTGTTGACCTAAAAACCTGCTATGCCAACATATTGTCATC
Acanthisitta_chloris	Hsa-Mir-204-P1	NW_008658588.1	11159	11218	-	88.7	1	NaN	TTCCCTTTGTCATCCTATGCCTGCGAATATATGAAGGGGGCTGGGAAGGCAAAGGGACGT
Acanthisitta_chloris	Hsa-Mir-7-P1	NW_008666396.1	16156	16217	+	56.2	1	NaN	GTGGAAGACTAGTGATTTTGTTGTTCTGGTTTCTAAAGGTGACAACAAATCATAGCCTGCCA
Acanthisitta_chloris	Hsa-Let-7-P2a1	NW_008668879.1	6387	6457	+	100.6	1	NaN	ATGAGGTAGTAGGTTGTATAGTTTTAGGGTCATACCCACAACTGGGAGATAACTATACAATCTACTGTCTT
Acanthisitta_chloris	Hsa-Let-7-P2b1	NW_008668879.1	6803	6878	+	104.1	1	NaN	GTGAGGTAGTAGATTGTATAGTTGTAGGGTAGTTATTTTACCCTGTTCAGGAGATAACTATACAATCTATTGCCTT
Acanthisitta_chloris	Hsa-Let-7-P2c1	NW_008668879.1	7825	7898	+	100	1	NaN	AAGAGGTAGTAGGTTGCATAGTTTTAGGGCAGGGATTTTGCTCGCAAGGAGGTAACTATACAACCTGCTGCCTT
Acanthisitta_chloris	Hsa-Mir-23-P2	NW_008686849.1	35925	35985	-	93.6	1	NaN	TGGGTTCCTGGCATGATGATTTGTGACTTAAGATTAAAATCACATTGCCAGGGATTACCAC
Acanthisitta_chloris	Hsa-Mir-27-P2	NW_008686849.1	35645	35707	-	82	1	NaN	AGAGCTTAGCTGATTGGTGAACAGTGATTGTTTCCCTCTTTGTTCACAGTGGCTAAGTTCTGC
Acanthisitta_chloris	Hsa-Mir-32	NW_008685277.1	57247	57307	+	81	1	NaN	ATATTGCACATTACTAAGTTGCATGTTCTCACGGCCTCAGTGCAATTTAGTGTGTGCGATA
Acanthisitta_chloris	Hsa-Mir-455	NW_008679621.1	110395	110452	-	92.5	1	NaN	TATGTGCCCTTGGACTACATCGTGGAAGCCAGCACCATGCAGTCCATGGGCATATACA
Acanthisitta_chloris	Hsa-Mir-181-P1b	NW_008690474.1	12655	12714	+	76.2	1	NaN	GAACATTCAACGCTGTCGGTGAGTTTGAGAACTAGAAAAAACCATCGACCGTTGACTGTA
Acanthisitta_chloris	Hsa-Mir-181-P2b	NW_008690474.1	13732	13790	+	68.1	1	NaN	CAACATTCATTGCTGTCGGTGGGTTTTCATTTCTATCAACTCACTGATCAATGAATGCA
Acanthisitta_chloris	Hsa-Mir-199-P1-v1	NW_008680546.1	45291	45351	-	82.8	1	NaN	CCCAGTGTTCAGACTACCTGTTCAGGACTACGAGATTGTACAGTAGTCTGCACATTGGTTA
Acanthisitta_chloris	Hsa-Mir-199-P1-v2	NW_008680546.1	45291	45351	-	82.8	1	NaN	CCCAGTGTTCAGACTACCTGTTCAGGACTACGAGATTGTACAGTAGTCTGCACATTGGTTA
Acanthisitta_chloris	Hsa-Mir-199-P1-v3	NW_008680546.1	45291	45351	-	82.8	1	NaN	CCCAGTGTTCAGACTACCTGTTCAGGACTACGAGATTGTACAGTAGTCTGCACATTGGTTA
Acanthisitta_chloris	Hsa-Mir-126-v1	NW_008680410.1	12131	12189	-	94.5	1	NaN	CATTATTACTTTTGGTACGCGCTGTGACACTTCAAACTCGTACCGTGAGTAATAATGCG
Acanthisitta_chloris	Hsa-Mir-126-v2	NW_008680410.1	12131	12189	-	94.5	1	NaN	CATTATTACTTTTGGTACGCGCTGTGACACTTCAAACTCGTACCGTGAGTAATAATGCG
Acanthisitta_chloris	Hsa-Mir-126-v3	NW_008680410.1	12131	12189	-	94.5	1	NaN	CATTATTACTTTTGGTACGCGCTGTGACACTTCAAACTCGTACCGTGAGTAATAATGCG
Acanthisitta_chloris	Hsa-Mir-221-P1	NW_008660806.1	60455	60517	-	94	1	NaN	ACCTGGCATACAATGtagatttctgtgtttgttaAGCAACAGCTACATTGTCTGCTGGGTTTC
Acanthisitta_chloris	Hsa-Mir-221-P2	NW_008660806.1	60964	61025	-	75.2	1	NaN	CTCAGTAGTCAGTGTAGATTCTGTCTTTATAATCAGCAGCTACATCTGGCTACTGGGTCTCT
Acanthisitta_chloris	Hsa-Let-7-P2a3	NW_008651261.1	7797	7866	-	52.8	1	NaN	GAGGTAGTAGATTGAATAGTTGTGGAGTCTGGTCCTCCCTTTGAGCTAACTATACAATCTACTGTCTTTC
Acanthisitta_chloris	Hsa-Mir-223	NW_008663377.1	5887	5950	-	79.5	1	NaN	CGTGTATTTGACAAGCTGAGTCCGACACTCAGTGTGCAGAGTGTCAGTTTGTCAAATACCCCAA
Acanthisitta_chloris	Hsa-Mir-92-P2b	NW_008663879.1	1512	1575	+	91.5	1	NaN	tcgGGTGGATCACGATGCAATTTTGATTAGTTTAGTAGGAGAAAAATTGCACGGTATCCATCTG
Acanthisitta_chloris	Hsa-Mir-92-P1b	NW_008663879.1	1375	1435	+	72.2	1	NaN	TGGGTGGGGATTTGTTGCATTACTTGTAGCTATATGTAGAGTATTGCACTTGTCCCGGCCT
Acanthisitta_chloris	Hsa-Mir-17-P3b	NW_008663879.1	1076	1135	+	65.9	1	NaN	TCAAAGTGCTCATAGTGCAGGTAGCTTTGAATTGGACCTACTGTAATGTGGGCACTTACA
Acanthisitta_chloris	Hsa-Mir-17-P3b	NW_008663879.1	1077	1137	+	65.9	1	NaN	CAAAGTGCTCATAGTGCAGGTAGCTTTGAATTGGACCTACTGTAATGTGGGCACTTACAGT
Acanthisitta_chloris	Hsa-Mir-17-P2b	NW_008663879.1	880	944	+	93.7	1	NaN	TAAGGTGCATCTAGTGCAGTTAGTGAAGTAGCGTAGAATCTACTGCCCTAAATGCTCCTTCTGGC
Acanthisitta_chloris	Hsa-Mir-17-P1b	NW_008663879.1	727	784	+	56	1	NaN	AAAAGTGCTTACAGTGCAGGTAGAGTTTAGGATCTACTGCAGTATAAGCACTTCTGGC
Acanthochromis_polyacanthus	Hsa-Mir-8-P2a	NW_019029295.1	29977	30035	+	50.8	1	NaN	CCATCTTACGAGGCAGCATTGGATATCATCACTTTCTCTAATACTGCCTGGTAATGATG
Acanthochromis_polyacanthus	Hsa-Mir-8-P1a	NW_019029295.1	30151	30211	+	44.3	1	NaN	CCATCTTACCTGGCAGTGCTGGATTGTACAATGGTTGTTCTAACACTGTCTGGTAACGATG
Acanthochromis_polyacanthus	Hsa-Mir-8-P3a	NW_019029295.1	31645	31702	+	50.6	1	NaN	CGTCTTACCAGACATGGTTAGATGTAATTATTGGTGTCTAATACTGTCTGGTAATGCC
Acanthochromis_polyacanthus	Hsa-Mir-34-P1	NW_019029718.1	342546	342610	-	70.8	1	NaN	CTCTGGCAGTGTCTTAGCTGGTTGTTGTGAGGAGTGAGAACGAAGCAATCAGCAAGTATACTGCC
Acanthochromis_polyacanthus	Hsa-Mir-30-P1b	NW_019032748.1	22954	23017	+	65	1	NaN	CTGTAAACATCCTTGACTGGAAGCTGGGGTTTTGACAGTTAGAGCTTTCAGTCGGATGTTTGCA
Acanthochromis_polyacanthus	Hsa-Mir-30-P1b	NW_019031203.1	176226	176289	+	65	1	NaN	CTGTAAACATCCTTGACTGGAAGCTGGGGTTTTGACAGTTAGAGCTTTCAGTCGGATGTTTGCA
Acanthochromis_polyacanthus	Hsa-Mir-30-P1b	NW_019030076.1	235839	235903	-	65	1	NaN	TGTAAACATCCTTGACTGGAAGCTGGGGTTTTGACAGTTAGAGCTTTCAGTCGGATGTTTGCAGC
Acanthochromis_polyacanthus	Hsa-Mir-30-P1b	NW_019029590.1	264643	264705	-	61.9	1	NaN	TGTAAACATCCTTGACTGGAAGCTGGTGTTAGGTTCTGGGGCTTTCAGTCGGATGTTTGCAGC
Acanthochromis_polyacanthus	Hsa-Mir-30-P2b	NW_019032748.1	23253	23311	+	62.9	1	NaN	ATGTAAACATCCTACACTCTCAGCTGTGTTGTCATGGAGCTGGGAGAGGGGTGTTTACG
Acanthochromis_polyacanthus	Hsa-Mir-30-P2b	NW_019031203.1	176525	176583	+	62.9	1	NaN	ATGTAAACATCCTACACTCTCAGCTGTGTTGTCATGGAGCTGGGAGAGGGGTGTTTACG
Acanthochromis_polyacanthus	Hsa-Mir-30-P2b	NW_019030076.1	235548	235607	-	62.9	1	NaN	GCATGTAAACATCCTACACTCTCAGCTGTGTTGTCATGGAGCTGGGAGAGGGGTGTTTAC
Acanthochromis_polyacanthus	Hsa-Mir-101-P1-v2	NW_019029702.1	436236	436294	-	81.9	1	NaN	TCAGTTATCACAGTGCTGATGCTGTCCCCATCGAAGGTACAGTACTGTGATAACTGAAG
Acanthochromis_polyacanthus	Hsa-Mir-101-P1-v1	NW_019029702.1	436237	436293	-	79.6	1	NaN	CAGTTATCACAGTGCTGATGCTGTCCCCATCGAAGGTACAGTACTGTGATAACTGAA
Acanthochromis_polyacanthus	Hsa-Mir-137-P1-v2	NW_019031760.1	25685	25743	+	91.9	1	NaN	GACGGGTATTCTTGGGTGGATAATACGGATCACGTTGTTATTGCTTAAGAATACGCGTA
Acanthochromis_polyacanthus	Hsa-Mir-137-P1-v1	NW_019031760.1	25685	25742	+	91	1	NaN	GACGGGTATTCTTGGGTGGATAATACGGATCACGTTGTTATTGCTTAAGAATACGCGT
Acanthochromis_polyacanthus	Hsa-Mir-92-P1c	NW_019030286.1	112157	112215	-	59.1	1	NaN	TGCGGTGCACTGTTGTCATGTCCCTCCTCCAATATTGCACTCGTCCCGGCCTCCCCGGC
Acanthochromis_polyacanthus	Hsa-Mir-9-P1	NW_019029818.1	216519	216579	-	82.9	1	NaN	TCTTTGGTTATCTAGCTGTATGAGTGATGTACATTCTTCATAAAGCTAGATAACCGAAAGT
Acanthochromis_polyacanthus	Hsa-Mir-9-P1	NW_019029876.1	240860	240920	-	77.2	1	NaN	TCTTTGGTTATCTAGCTGTATGAGTGACGTACATTCTTCATAAAGCTAGATAACCGAAAGT
Acanthochromis_polyacanthus	Hsa-Mir-214-v1	NW_019029276.1	331666	331727	+	79	1	NaN	CTGCCTATCTACACTTGCTGTGCAGAATATCCTCCAACCTGtacagcaggcacagacaggca
Acanthochromis_polyacanthus	Hsa-Mir-214-v1	NW_019029255.1	115185	115245	-	78.1	1	NaN	CTGCCTGTCTACACTTGCTGTGCAGACCTTCTGCTCCTGtacagcaggcacagacaggcag
Acanthochromis_polyacanthus	Hsa-Mir-214-v2	NW_019029276.1	331666	331727	+	79	1	NaN	CTGCCTATCTACACTTGCTGTGCAGAATATCCTCCAACCTGtacagcaggcacagacaggca
Acanthochromis_polyacanthus	Hsa-Mir-214-v2	NW_019029255.1	115185	115245	-	78.1	1	NaN	CTGCCTGTCTACACTTGCTGTGCAGACCTTCTGCTCCTGtacagcaggcacagacaggcag
Acanthochromis_polyacanthus	Hsa-Mir-199-P3-v1	NW_019029255.1	117867	117927	-	77.5	1	NaN	CCCAGTGTTCAGACTACCTGTTCAGGATCTTACTGGTGTACAGTAGTCTGCACATTGGTTA
Acanthochromis_polyacanthus	Hsa-Mir-199-P3-v2	NW_019029255.1	117867	117927	-	77.5	1	NaN	CCCAGTGTTCAGACTACCTGTTCAGGATCTTACTGGTGTACAGTAGTCTGCACATTGGTTA
Acanthochromis_polyacanthus	Hsa-Mir-199-P3-v3	NW_019029255.1	117867	117927	-	77.5	1	NaN	CCCAGTGTTCAGACTACCTGTTCAGGATCTTACTGGTGTACAGTAGTCTGCACATTGGTTA
Acanthochromis_polyacanthus	Hsa-Mir-181-P2a	NW_019030184.1	207137	207196	+	77.9	1	NaN	CAACATTCATTGCTGTCGGTGGGTTTAACTGTGTGGAAGAGCTCACTGAACGATGAATGC
Acanthochromis_polyacanthus	Hsa-Mir-181-P2a	NW_019029595.1	163766	163825	+	72.3	1	NaN	CAACATTCATTGCTGTCGCTGGGTTGGACTGTGTAGAAAAGCTCACTGAACAATGAGTGC
Acanthochromis_polyacanthus	Hsa-Mir-181-P1a	NW_019029595.1	163524	163587	+	66.5	1	NaN	GAACATTCAACGCTGTCGGTGAGTTTGGTATGGATCACATAAAAACCATCGACCGTTGACTGTG
Acanthochromis_polyacanthus	Hsa-Mir-135-P3	NW_019029619.1	8526	8587	-	56.2	1	NaN	TATGGCTTTCTATTCCTATGTGAGTTCTTTCTAACATGTCATGTAGGGTTTAAAGCCATTGG
Acanthochromis_polyacanthus	Hsa-Mir-29-P1b	NW_019029432.1	28544	28603	-	76.5	1	NaN	ACCGATTTCTTTTGGTGTTCAgagtctgtttctctttctagCACCATTTGAAATCGGTTA
Acanthochromis_polyacanthus	Hsa-Mir-29-P2b-v1	NW_019029432.1	28800	28860	-	66.3	1	NaN	CTGGTTTCAGATGGTGGCTTAGAGTATTGTCATCTATCTAGCACCATTTGAAATCAGTGTT
Acanthochromis_polyacanthus	Hsa-Mir-29-P2b-v1	NW_019029216.1	466386	466446	-	57.4	1	NaN	CTGGTTTCAGATGGTGTCTTAGAGTATAAAATCCCATCTAGCACCATTTGAAATCGGTGTT
Acanthochromis_polyacanthus	Hsa-Mir-29-P2b-v2	NW_019029432.1	28801	28859	-	63.7	1	NaN	TGGTTTCAGATGGTGGCTTAGAGTATTGTCATCTATCTAGCACCATTTGAAATCAGTGT
Acanthochromis_polyacanthus	Hsa-Mir-29-P2b-v2	NW_019029216.1	466387	466445	-	54.5	1	NaN	TGGTTTCAGATGGTGTCTTAGAGTATAAAATCCCATCTAGCACCATTTGAAATCGGTGT
Acanthochromis_polyacanthus	Hsa-Mir-205-P1	NW_019029432.1	403799	403857	+	59.3	1	NaN	ATCCTTCATTCCACCGGAGTCTGTATCTGCATTTAACCAGATTTCAGTGGTGTGAAGTG
Acanthochromis_polyacanthus	Hsa-Mir-205-P1	NW_019029216.1	656340	656398	+	49.7	1	NaN	ATCCTTCATTCCACCGGAGTCTGTATAAAGTCCCAATCAGATTTCAGTGGTTTGGAGAG
Acanthochromis_polyacanthus	Hsa-Mir-103-P3	NW_019029183.1	133760	133818	+	85.1	1	NaN	GAGCTTCTTTACAGTGTTGCCTTGTGGCATGGCGATCAAGCAGCATTGTACAGGGCTAT
Acanthochromis_polyacanthus	Hsa-Mir-202	NW_019029158.1	832800	832856	+	63.7	0	NaN	TTTCCTATGCATATACTTCTTTGAGATGTAACTTTAAAGAGGCATAAGGCATGGGAA
Acanthochromis_polyacanthus	Hsa-Mir-194-P1	NW_019046924.1	1528	1584	+	62	1	NaN	ATGTAACAGCAACTCCATGTGGAAGTTAAGTTTTGTTCCAGTGGAGGTGCTGTTACC
Acanthochromis_polyacanthus	Hsa-Mir-194-P1	NW_019030053.1	47263	47319	+	62	1	NaN	ATGTAACAGCAACTCCATGTGGAAGTTAAGTTTTGTTCCAGTGGAGGTGCTGTTACC
Acanthochromis_polyacanthus	Hsa-Mir-139	NW_019029513.1	63445	63506	-	51.6	0	NaN	ATTCTACAGTGCATGTGTCTCCAGTATGTTAGTGATGCTACTGGAGACCCAGCTCTGTTGGA
Acanthochromis_polyacanthus	Hsa-Mir-10-P3a	NW_019030312.1	143113	143173	+	65.7	1	NaN	GTCCCTGAGACCCTAACTTGTGACGTTGTGCTTTCATGTCCACGGGTTAGGCTCTCGGGAG
Acanthochromis_polyacanthus	Hsa-Mir-10-P3a	NW_019029172.1	894760	894820	+	60.7	1	NaN	TTCCCTGAGACCCTAACTTGTGACGTTTTGCTGTGATGTGCACGGGTTGGGTTCTTGGGAG
Acanthochromis_polyacanthus	Hsa-Let-7-P1a	NW_019030312.1	136816	136881	+	84.7	1	NaN	TTGAGGTAGTAGGTTGTATAGTTGAGAATTACACCCCGGGAGATAACTGTACAACCTCCTAGCTTT
Acanthochromis_polyacanthus	Hsa-Let-7-P1a	NW_019029172.1	889888	889953	+	81.3	1	NaN	CTGAGGTAGTAGGTTGTATAGTTCAGAGTGACACCACAGGAGATAACTGTACAGCCTCCTAGCTTT
Acanthochromis_polyacanthus	Hsa-Mir-10-P2a	NW_019029172.1	889275	889330	+	71	1	NaN	AAACCCGTAGATCCGAACTTGTGGTGACTGGCTGCACAAGCTCGTATCTATAGGTA
Acanthochromis_polyacanthus	Hsa-Mir-10-P2a	NW_019030312.1	135241	135296	+	65.2	1	NaN	GAACCCGTAGATCCGAACTTGTGTTAACTGACACCACAAGCTTGTATCTACAGGTC
Acanthochromis_polyacanthus	Hsa-Mir-196-P2	NW_019030223.1	159634	159692	-	55.5	1	NaN	GTTTAGGTAGTTTCATGTTGTTGGGGTTGGCTTCCTGGCTCGGCAACAAGAAACTGCCT
Acanthochromis_polyacanthus	Hsa-Mir-196-P2	NW_019029127.1	98824	98881	-	47	1	NaN	GTTTAGGTAGTTTCATGTTGTTGGGGTCCATTTCTAACTCTGCAACATGAAACTGTCT
Acanthochromis_polyacanthus	Hsa-Mir-148-P3	NW_019029507.1	347341	347400	-	64.8	1	NaN	AGTTCTGTGATACACTCTGACTGTGAATCTATGCTAGTCAGTGCATAACAGAACTTTGTC
Acanthochromis_polyacanthus	Hsa-Mir-26-P2	NW_019029623.1	115654	115714	-	68.5	1	NaN	TTCAAGTAATCCAGGATAGGCTGGTTAACACTGGCACGGCCTATTCTTGATTACTTGTTTC
Acanthochromis_polyacanthus	Hsa-Let-7-P2c2	NW_019029825.1	83204	83280	-	95.6	1	NaN	TGAGGTAGTAGTTTGTGCTGTTGGCTGGGTTGTGACACTGCCCGCTATGGAGATGACTGCGCAAGCTACTGCCTTGC
Acanthochromis_polyacanthus	Hsa-Mir-135-P2	NW_019029809.1	310822	310881	-	59.5	1	NaN	TGTATGGCTTTTTATTCCTATCTGACTGTACTGATGGTTCATATAGGGATGGAAGCCATG
Acanthochromis_polyacanthus	Hsa-Mir-15-P2a	NW_019029407.1	465274	465336	+	53.5	1	NaN	GTAGCAGCACGTAAATATTGGAGTTAAGACTAGCTGAAGCCTCCAGTATTGATCGTGCTGCTG
Acanthochromis_polyacanthus	Hsa-Mir-15-P1a	NW_019029407.1	465091	465148	+	56.4	1	NaN	GTAGCAGCACGGAATGGTTTGTGGGTTACACTGAGATGCAGGCCATACTGTGCTGCCG
Acanthochromis_polyacanthus	Hsa-Mir-17-P1a	NW_019029208.1	525190	525248	-	70.4	1	NaN	AGTGCCAAAGTGCTTACAGTGCAGGTAGTTTTATAAAATCTACTGCAGTGAAGGCACTT
Acanthochromis_polyacanthus	Hsa-Mir-17-P2a	NW_019029208.1	524716	524779	-	94.2	1	NaN	TAAGGTGCATCTAGTGCAGATAGTGAAGTAGACTAGCACCTACTGCCCTAAGTGCTCCTTCTGG
Acanthochromis_polyacanthus	Hsa-Mir-19-P1	NW_019029225.1	562540	562596	+	70.9	1	NaN	TAGTTTTGCATAGTTGCACTACAAGAATAGATGAGTTGTGCAAATCTATGCAAAACT
Acanthochromis_polyacanthus	Hsa-Mir-17-P3a	NW_019029208.1	524397	524455	-	63	1	NaN	TAAAGTGCTTATAGTGCAGGTAGTTTGATTATTTCTACTGCAGTGTGAGCACTTAAAGT
Acanthochromis_polyacanthus	Hsa-Mir-19-P2a	NW_019029208.1	524272	524332	-	65.8	1	NaN	AGTTTTGCTGGTTTGCTTTCAGCTTTTCAATGTACTGCTGTGCAAATCCATGCAAAACTGA
Acanthochromis_polyacanthus	Hsa-Mir-92-P1a	NW_019029208.1	524168	524226	-	60.8	1	NaN	AGGTTGGGAGAGGTAGCAATGCTCTGTACTTGTGCGGTATTGCACTTGTCCCGGCCTGT
Acanthochromis_polyacanthus	Hsa-Mir-203-v1	NW_019029178.1	992515	992574	-	70.7	1	NaN	TAAGTGGTTCTCAACAGTTCAACAGTTCTTTGACAAAATTGTGAAATGTTTAGGACCACT
Acanthochromis_polyacanthus	Hsa-Mir-203-v2	NW_019029178.1	992515	992574	-	70.7	1	NaN	TAAGTGGTTCTCAACAGTTCAACAGTTCTTTGACAAAATTGTGAAATGTTTAGGACCACT
Acanthochromis_polyacanthus	Hsa-Mir-204-P2	NW_019029123.1	1066838	1066894	-	51	1	NaN	TTCCCTTTGTCATCCTATGCCTGGAGCTCGGATAAGGCAGGGACAGCAAAGGGATGC
Acanthochromis_polyacanthus	Hsa-Mir-147-v2	NW_019029642.1	93979	94037	-	50	1	NaN	ATCCTTTCTGCACAAACTAGGATGCTTTGACACTCAGTGTGCGGAAATGCTTCTGCTCA
Acanthochromis_polyacanthus	Hsa-Mir-190-P1	NW_019029123.1	1600686	1600742	+	87.1	1	NaN	CTGATATGTTTGATATATTAGGTTGTTATTCAGTCCAACTATATATCAAACATATTC
Acanthochromis_polyacanthus	Hsa-Mir-190-P1	NW_019029144.1	260670	260728	-	80.6	1	NaN	TGATATGTTTGATATATTAGGTTGTTATTCAGTCCCAACTATATATCAAACATATTCCT
Acanthochromis_polyacanthus	Hsa-Mir-184	NW_019029220.1	851433	851495	-	68.1	1	NaN	CCTTATCACTTTTCCAGCCCAGCTATCTATCAAATATTTGTTGGACGGAGAACTGATAAGGGT
Acanthochromis_polyacanthus	Hsa-Mir-7-P2	NW_019029415.1	449704	449764	-	51.1	1	NaN	AGTGGAAGACTAGTGATTTTGTTGTGACGCTGCTCAAAGAACAACAAGTCCCAGTCTACCT
Acanthochromis_polyacanthus	Hsa-Mir-9-P3	NW_019032693.1	6651	6711	-	78.3	1	NaN	tctttggttaTCTAGCTGTATGAGTGTTAAATACCTGTCATAAAGCTAGATAACCGAAAGT
Acanthochromis_polyacanthus	Hsa-Mir-138-P2	NW_019031297.1	48261	48329	-	67.8	1	NaN	cagctggTGTTGTGAATCAGGCCGATGACAGACACCTCCTATAACCCGGCTATTTCACAACACCAGGGT
Acanthochromis_polyacanthus	Hsa-Mir-140-v1	NW_019030768.1	56462	56522	+	83.6	1	NaN	TCAGTGGTTTTACCCTATGGTAGGTGACATCATGCTGTTCTACCACAGGGTAGAACCACGG
Acanthochromis_polyacanthus	Hsa-Mir-140-v2	NW_019030768.1	56462	56522	+	83.6	1	NaN	TCAGTGGTTTTACCCTATGGTAGGTGACATCATGCTGTTCTACCACAGGGTAGAACCACGG
Acanthochromis_polyacanthus	Hsa-Mir-22-P1a	NW_019029140.1	57346	57408	-	64.5	1	NaN	AGTTCTTCACTGGCAAGCTTTATGTCCTCATGTACCAACTAAAGCTGCCAGCTGAAGAACTGT
Acanthochromis_polyacanthus	Hsa-Mir-132-P1	NW_019029397.1	55292	55352	+	61.2	1	NaN	GACCGTGGCTTTAGATTGTTACTCTAGCAACGGCACCATGGTAACAGTCTACAGCCATGGT
Acanthochromis_polyacanthus	Hsa-Mir-132-P1	NW_019029148.1	146140	146202	-	57.1	1	NaN	ACCGTGGCATTAGATTGTTACTGTAGCAACAGCACCACTGGTAACAGTCTACAGCCATGGTCG
Acanthochromis_polyacanthus	Hsa-Mir-132-P2	NW_019029397.1	54912	54978	+	60.2	1	NaN	CACCTTGGCTTTAGACTGCTTACTGCTTATACAGTGTCACAGTACAGTAACAGTCTACAGTCATGGC
Acanthochromis_polyacanthus	Hsa-Mir-451	NW_019029871.1	230626	230667	+	57.2	1	NaN	CAAACCGTTACCATTACTGAGTTTTAGTAATGGTAAGGGTTA
Acanthochromis_polyacanthus	Hsa-Mir-144	NW_019029871.1	230480	230536	+	73	1	NaN	AGGATATCATCTTATACTGTAAGTTTATTAAAGAGACACTACAGTATAGATGATGTA
Acanthochromis_polyacanthus	Hsa-Mir-193-P1a	NW_019029287.1	401022	401079	+	61.4	1	NaN	CTGGGTCTTTGCGGGCAAGGTGAGTCCTCAATTCATTCAACTGGCCTACAAAGTCCCA
Acanthochromis_polyacanthus	Hsa-Mir-193-P2a	NW_019029287.1	403636	403696	+	80.9	1	NaN	GAGGGACTTTTAGGGGCAGCTGTGTTTTATTAACCCAGTCATAATGCCCCTAAAAATCCTT
Acanthochromis_polyacanthus	Hsa-Mir-148-P2	NW_019030622.1	116180	116234	+	53	1	NaN	AAAGTTCTGTGATACACTTAGACTCTGATTGCCTGCAGTCAGTGCATTACAGAAC
Acanthochromis_polyacanthus	Hsa-Mir-10-P1a-v1	NW_019029358.1	185660	185725	-	55.5	1	NaN	TACCCTGTAGATCCGGATTTGtgtaaaaatcattaaaacaatcacaaattcGCTTCTAGGGGAGTA
Acanthochromis_polyacanthus	Hsa-Mir-10-P1a-v2	NW_019029358.1	185663	185726	-	52.9	1	NaN	CTACCCTGTAGATCCGGATTTGtgtaaaaatcattaaaacaatcacaaattcGCTTCTAGGGGA
Acanthochromis_polyacanthus	Hsa-Mir-142-v4	NW_019029946.1	287876	287939	-	69.8	1	NaN	CCCATAAAGTAGAAAGCACTACTAAACTTCATCACACAGTGTAGTGTTTCCTACTTTATGGATG
Acanthochromis_polyacanthus	Hsa-Mir-142-v1	NW_019031036.1	97418	97477	-	65.5	1	NaN	CATAAAGTAGAAAGCACTACTAAACTCCTCGCCAAAGTGTAGTGTTTCCTACTTTATGGA
Acanthochromis_polyacanthus	Hsa-Mir-142-v1	NW_019029946.1	287878	287937	-	65.5	1	NaN	CATAAAGTAGAAAGCACTACTAAACTTCATCACACAGTGTAGTGTTTCCTACTTTATGGA
Acanthochromis_polyacanthus	Hsa-Mir-142-v2	NW_019031036.1	97418	97477	-	65.5	1	NaN	CATAAAGTAGAAAGCACTACTAAACTCCTCGCCAAAGTGTAGTGTTTCCTACTTTATGGA
Acanthochromis_polyacanthus	Hsa-Mir-142-v2	NW_019029946.1	287878	287937	-	65.5	1	NaN	CATAAAGTAGAAAGCACTACTAAACTTCATCACACAGTGTAGTGTTTCCTACTTTATGGA
Acanthochromis_polyacanthus	Hsa-Mir-142-v3	NW_019031036.1	97418	97477	-	65.5	1	NaN	CATAAAGTAGAAAGCACTACTAAACTCCTCGCCAAAGTGTAGTGTTTCCTACTTTATGGA
Acanthochromis_polyacanthus	Hsa-Mir-142-v3	NW_019029946.1	287878	287937	-	65.5	1	NaN	CATAAAGTAGAAAGCACTACTAAACTTCATCACACAGTGTAGTGTTTCCTACTTTATGGA
Acanthochromis_polyacanthus	Hsa-Mir-130-P4a	NW_019029854.1	356531	356597	-	67.3	1	NaN	AGACCCTATCAGTATTGCCTCTGCTTTCAATAGAGTTAACAGAGTAGTGCAATATTGCTTATAGGGT
Acanthochromis_polyacanthus	Hsa-Mir-130-P2a	NW_019031450.1	147487	147545	+	75.9	1	NaN	TGCTCTGACTTCATTGCACTACTGTATCAGACAGCTAGTAGTGCAATAGTATTGTCAAA
Acanthochromis_polyacanthus	Hsa-Mir-21	NW_019029401.1	28969	29029	-	47.3	1	NaN	CCTCCGTCAGCTAGCTTATCAGACTGGTGTTGGCTGTTAACTTTTCATGGCGACAGCAGTC
Acanthochromis_polyacanthus	Hsa-Mir-338-P1	NW_019029193.1	828766	828825	+	51.7	1	NaN	AAACAATATCCTGGTGCTGCCTGAGTGCTCCTTATCGACTCCAGCATCAGTGATTTTGTT
Acanthochromis_polyacanthus	Hsa-Mir-338-P1	NW_019029433.1	490626	490686	-	47.9	1	NaN	CAACAACATCCTGGTGCTGCCTGAGTAGTTGTCACAAGCTCCAGCATCAGTGATTTTGTTG
Acanthochromis_polyacanthus	Hsa-Mir-338-P1-as	NW_019029433.1	490624	490686	+	54.5	1	NaN	AGCAACAAAATCACTGATGCTGGAGCTTGTGACAACTACTCAGGCAGCACCAGGATGTTGTTG
Acanthochromis_polyacanthus	Hsa-Mir-338-P1-as	NW_019029193.1	828766	828829	-	53.2	1	NaN	CTGCAACAAAATCACTGATGCTGGAGTCGATAAGGAGCACTCAGGCAGCACCAGGATATTGTTT
Acanthochromis_polyacanthus	Hsa-Mir-133-P2-v1	NW_019029215.1	149930	149989	-	89.6	1	NaN	AGCTGGTAAAATGGAACCAAATCACCTCTTGAATGGATTTGGTCCCCTTCAACCAGCTGT
Acanthochromis_polyacanthus	Hsa-Mir-133-P2-v2	NW_019029215.1	149930	149989	-	89.6	1	NaN	AGCTGGTAAAATGGAACCAAATCACCTCTTGAATGGATTTGGTCCCCTTCAACCAGCTGT
Acanthochromis_polyacanthus	Hsa-Mir-1-P2	NW_019029215.1	153716	153777	-	83.5	1	NaN	ACATACTTCTTTATGTACCCATATGAACATATGATAGCTATGGAATGTAAAGAAGTATGTAT
Acanthochromis_polyacanthus	Hsa-Mir-122-as	NW_019031316.1	19461	19517	+	72.6	1	NaN	ATTTAGTGTGATAATGGCGTTTGATACACAGGAAACAAACACCATTGTCACACTCCA
Acanthochromis_polyacanthus	Hsa-Mir-122	NW_019031316.1	19460	19517	-	73.8	1	NaN	TGGAGTGTGACAATGGTGTTTGTTTCCTGTGTATCAAACGCCATTATCACACTAAATA
Acanthochromis_polyacanthus	Hsa-Mir-199-P2-v1	NW_019029255.1	117867	117927	-	69.5	1	NaN	CCCAGTGTTCAGACTACCTGTTCAGGATCTTACTGGTGTACAGTAGTCTGCACATTGGTTA
Acanthochromis_polyacanthus	Hsa-Mir-199-P2-v2	NW_019029255.1	117867	117927	-	69.5	1	NaN	CCCAGTGTTCAGACTACCTGTTCAGGATCTTACTGGTGTACAGTAGTCTGCACATTGGTTA
Acanthochromis_polyacanthus	Hsa-Mir-199-P2-v3	NW_019029255.1	117867	117927	-	69.5	1	NaN	CCCAGTGTTCAGACTACCTGTTCAGGATCTTACTGGTGTACAGTAGTCTGCACATTGGTTA
Acanthochromis_polyacanthus	Hsa-Mir-24-P1	NW_019030563.1	43988	44046	-	45.3	1	NaN	GTGCCTGCTGTGCTGATAATCAGTGTGTGACGTCGGCTGGCTCAGTTCAGCAGGAACAG
Acanthochromis_polyacanthus	Hsa-Mir-10-P3b	NW_019031002.1	35490	35548	-	59.1	1	NaN	TTGTCCCTGAGACCCTTAACCTGTGATGATATGAAAGGTCACAGGTGAGGTCCTTGGGA
Acanthochromis_polyacanthus	Hsa-Mir-10-P3b	NW_019030101.1	139399	139457	-	51.1	1	NaN	CTGTCCCTGAGACCCTTAACCTGTGAGGTCAAAGCAGGTCACAGGTGAGGTCCTCGGGA
Acanthochromis_polyacanthus	Hsa-Mir-217-v1	NW_019029194.1	938191	938249	+	46	1	NaN	ATACTGCATCAGGAACTGATTGGCTGATGCTCAATTGCCAACAGTACCTGATGCATTGC
Acanthochromis_polyacanthus	Hsa-Mir-217-v2	NW_019029194.1	938190	938249	+	47.4	1	NaN	GATACTGCATCAGGAACTGATTGGCTGATGCTCAATTGCCAACAGTACCTGATGCATTGC
Acanthochromis_polyacanthus	Hsa-Mir-216-P1a	NW_019029194.1	937614	937674	+	48.5	1	NaN	gAAATCTCAGCTGGCAACTGTGAGTCGTTCACTAGCTGCTCTCACAATGGCCTCTGGGATT
Acanthochromis_polyacanthus	Hsa-Mir-128-P1	NW_019029819.1	204322	204378	+	52.6	1	NaN	GCGGGGCCGGGACGCTGTCTGAGAGGCCTCTATGAATCTCACAGTGAACCGGTCTCT
Acanthochromis_polyacanthus	Hsa-Mir-10-P1b-v1	NW_019029461.1	489662	489722	+	69.7	1	NaN	ATACCCTGTAGAACCGAATTTGTGTGATCAAATCACAGTCACAGATTCGATTCTAGGGGAG
Acanthochromis_polyacanthus	Hsa-Mir-10-P1b-v2	NW_019029461.1	489663	489721	+	67.3	1	NaN	TACCCTGTAGAACCGAATTTGTGTGATCAAATCACAGTCACAGATTCGATTCTAGGGGA
Acanthochromis_polyacanthus	Hsa-Mir-10-P1b-v2	NW_019032455.1	19419	19476	+	54.2	1	NaN	TACCCTGTAGAACCGAATGTGTGTGGAGCTGCCTCGTCACAGATTGGGTTCTAGGGGA
Acanthochromis_polyacanthus	Hsa-Mir-153-P1	NW_019047026.1	63	122	+	70.5	1	NaN	GTCATTCTTGTGGTTTGCAGCTAGTAGTCTGGCTCCAGTTGCATAGTCACAAAAATGATC
Acanthochromis_polyacanthus	Hsa-Mir-153-P1	NW_019046652.1	320	379	+	70.5	1	NaN	GTCATTCTTGTGGTTTGCAGCTAGTAGTCTGGCTCCAGTTGCATAGTCACAAAAATGATC
Acanthochromis_polyacanthus	Hsa-Mir-103-P2	NW_019029483.1	224887	224946	-	69.5	1	NaN	AGCCTCTTTACAGTGCTGCCTTGTCTAATCATGTTCAAGCAGCATTGTACAGGGCTATGA
Acanthochromis_polyacanthus	Hsa-Mir-499	NW_019029512.1	70953	71012	-	50.4	1	NaN	TTAAGACTTGCAGTGATGTTTAGGGCAATGATCACATGAACATCACTTTAAGTCTGTGCT
Acanthochromis_polyacanthus	Hsa-Mir-1-P1	NW_019029386.1	115247	115307	-	68.5	1	NaN	ACATACTTCTTTATATGCCCATATGAACAAGAGCAACTATGGAATGTAAAGAAGTATGTAT
Acanthochromis_polyacanthus	Hsa-Mir-133-P1-v1	NW_019029386.1	97477	97536	-	90.9	1	NaN	AGCTGGTAAAATGGAACCAAATCAACTGTTCAATGGATTTGGTCCCCTTCAACCAGCTGT
Acanthochromis_polyacanthus	Hsa-Mir-133-P1-v2	NW_019029386.1	97477	97536	-	90.9	1	NaN	AGCTGGTAAAATGGAACCAAATCAACTGTTCAATGGATTTGGTCCCCTTCAACCAGCTGT
Acanthochromis_polyacanthus	Hsa-Mir-124-P3-v1	NW_019029239.1	277374	277432	+	93	1	NaN	GCGTGTTCACAGCGGACCTTGATTTAATGTCCATACAATTAAGGCACGCGGTGAATGCC
Acanthochromis_polyacanthus	Hsa-Mir-124-P3-v2	NW_019029239.1	277374	277431	+	91.9	1	NaN	GCGTGTTCACAGCGGACCTTGATTTAATGTCCATACAATTAAGGCACGCGGTGAATGC
Acanthochromis_polyacanthus	Hsa-Mir-10-P2c	NW_019029382.1	462813	462871	+	61.4	1	NaN	AAACCCGTAGATCCGATCTTGTGGCAAATCTGACAGCACAAGCTCGCCTCTGTGGGTCT
Acanthochromis_polyacanthus	Hsa-Let-7-P1c	NW_019029382.1	463129	463194	+	98.8	1	NaN	TTGAGGTAGTAGGTTGTATGGTTTAGAATTACACCCTGGGAGTTAACTGTACAACCTTCTAGCTTT
Acanthochromis_polyacanthus	Hsa-Mir-10-P3c	NW_019029382.1	471448	471509	+	56.3	1	NaN	CTCCCTGAGACCCTAACTTGTGAGCTGTTTTGATAAAAAATCACGGGTTAGGCTCTTGGGAC
Acanthochromis_polyacanthus	Hsa-Mir-155	NW_019029225.1	543647	543705	+	49.5	1	NaN	GTTAATGCTAATCGTGATAGGGGTTGTTCTATATCAGACACCtaacatgttagcattag
Acanthochromis_polyacanthus	Hsa-Mir-130-P1b	NW_019029854.1	354941	355001	-	67	1	NaN	ACTCTTTCCCTGTTGCACTACTGTGGGAGCAGCAGCAAGCAGTGCAATAATGAAAGGGCAT
Acanthochromis_polyacanthus	Hsa-Let-7-P2a2	NW_019029532.1	311268	311339	-	60.5	1	NaN	TGAGGTAGTAGATTGAATAGTTGTGGGGTTCATGTCCTCCTTTTGAGATAACTATACAATCTACTGTCTTTC
Acanthochromis_polyacanthus	Hsa-Let-7-P2b2	NW_019029825.1	424159	424233	+	89	1	NaN	GTGAGGTAGTAGGTTGTGTGGTTTCAGGGTAGTGATTTTGCCCAATCAGGAGATAACTATACAACCTACTGCCTT
Acanthochromis_polyacanthus	Hsa-Mir-128-P2	NW_019029453.1	156141	156198	+	57.8	1	NaN	AGGGGGCCGTTACACTGTCAGAGATGTAGTCTGAGGGTCTCACAGTGAACCGGTCtct
Acanthochromis_polyacanthus	Hsa-Mir-26-P3	NW_019031488.1	12186	12245	+	60.2	1	NaN	GTTCAAGTAATCCAGGATAGGCTGTGTGTATCCTGGTTGGCCTATTCATGATTACTTGCA
Acanthochromis_polyacanthus	Hsa-Mir-138-P1	NW_019030908.1	55595	55655	-	58.3	1	NaN	CAGCTGGTGTTGTGAATCAGGCCGCTGAAGTGTCAGACACGGCTTCTTCACAACACCAGGG
Acanthochromis_polyacanthus	Hsa-Mir-138-P1	NW_019029754.1	10157	10217	-	55	1	NaN	CAGCTGGTGTTGTGAATCAGGCCGCCACAGTCCAGGGACCGGCTACTTCCCAACACCAGGG
Acanthochromis_polyacanthus	Hsa-Let-7-P2c3	NW_019029932.1	374346	374423	-	69.6	1	NaN	TGAGGTAGTTGTTTGTACAGTTTGAGGGTCTGTGATTCTGCCCCATACAGGAGCTAACTGTACAAGTGACTGCCTTGC
Acanthochromis_polyacanthus	Hsa-Mir-15-P1b	NW_019029874.1	273279	273339	-	48.6	0	NaN	TAGCAGCGCATCATGGTTTGAAACAATGTGGAAAAGGTGCGAACCATTATTTGCTGCTTTA
Acanthochromis_polyacanthus	Hsa-Mir-15-P2b	NW_019029874.1	273050	273114	-	50.4	1	NaN	TTTAGCAGCACGTAAATATTGGCGTGTGAGAATAGAACCCAACCCCAATATTAGCAGTGCTGCTT
Acanthochromis_polyacanthus	Hsa-Mir-218-P1	NW_019029855.1	260454	260519	+	74	1	NaN	TTTGTGCTTGATCTAACCATGTGGCTGCCAGGTTCCAAAAGTGGAACATGGTTCTGTCAAGCACCA
Acanthochromis_polyacanthus	Hsa-Mir-9-P2	NW_019029125.1	1415678	1415735	+	77.5	1	NaN	ATCTTTGGTTATCTAGCTGTATGAGTGTTCTGCTCGTCATAAAGCTAGATAACCGAAA
Acanthochromis_polyacanthus	Hsa-Mir-143	NW_019030581.1	28412	28465	+	83.3	1	NaN	TGGTGCAGTGCTGCATCTCTGGTCAGTTGGTAGTCTGAGATGAAGCACTGTAGC
Acanthochromis_polyacanthus	Hsa-Mir-145	NW_019030581.1	28816	28876	+	74	1	NaN	GGTCCAGTTTTCCCAGGAATCCCTTGATCCATCAGAAACGGGGATTCCTGGAAATACTGTT
Acanthochromis_polyacanthus	Hsa-Mir-103-P1	NW_019029157.1	432191	432248	+	68.9	1	NaN	CAGCCTCTTTACGGTGCTGCCTTGTGGCGTCTTGATCAAGCAGCATTGTACAGGGCTA
Acanthochromis_polyacanthus	Hsa-Mir-1-P3	NW_019029149.1	82399	82457	+	65.4	1	NaN	GACATGCTTCCTTATATCCCCATATTAATACACCACTTATGGAATGTAAGGAAGTGTGT
Acanthochromis_polyacanthus	Hsa-Mir-133-P3-v1	NW_019029149.1	83221	83279	+	65.3	1	NaN	GGCTGGTCAAACGGAACCAAGTCAGGTGTTTCTGTGAGGTTTGGTCCCCTTCAACCAGC
Acanthochromis_polyacanthus	Hsa-Mir-133-P3-v2	NW_019029149.1	83221	83279	+	65.3	1	NaN	GGCTGGTCAAACGGAACCAAGTCAGGTGTTTCTGTGAGGTTTGGTCCCCTTCAACCAGC
Acanthochromis_polyacanthus	Hsa-Mir-489-v2	NW_019030496.1	50068	50128	-	60.3	1	NaN	TGGTCGTATGTATGACGTCATTTACTTCAATGCTTGGAGTGACATCATATGTACGGCTGCT
Acanthochromis_polyacanthus	Hsa-Mir-489-v1	NW_019030496.1	50069	50127	-	57.8	1	NaN	GGTCGTATGTATGACGTCATTTACTTCAATGCTTGGAGTGACATCATATGTACGGCTGC
Acanthochromis_polyacanthus	Hsa-Mir-92-P2c	NW_019030255.1	107414	107473	-	66.3	1	NaN	AGGCGGAGACTTGGGCAATTGCCGGGCATCCCAGAGGGCATTGCACTTGTCTCGGTCTGA
Acanthochromis_polyacanthus	Hsa-Mir-129-P1	NW_019029195.1	698009	698073	-	78.7	1	NaN	CTTTTTGCGGTCTGGGCTTGCTGTTCCTAAGGCAGTAGCCAGGAAGCCCTTACCCCAAAAAGTAT
Acanthochromis_polyacanthus	Hsa-Mir-96-P2	NW_019029379.1	499794	499857	+	94.2	1	NaN	GTTTGGCAATGGTAGAACTCACACTGGTGAGGTAGATGGATCCGGTGGTTCTAGACTTGCCAAC
Acanthochromis_polyacanthus	Hsa-Mir-96-P2	NW_019029527.1	409283	409346	+	77.8	1	NaN	GTTTGGCAATGGTAGAACTCACTCTGGTGGGCTGGAAGGATCCGGTGGTTCTAGACTTGCCAAC
Acanthochromis_polyacanthus	Hsa-Mir-96-P1	NW_019029379.1	499359	499421	+	69.3	1	NaN	TTTTGGCACTAGCACATTTTTGCTTCTGTATATATACTTTGAGCAATTATGTGTAGTGCCAAT
Acanthochromis_polyacanthus	Hsa-Mir-96-P3-v1	NW_019029379.1	499064	499124	+	65.8	1	NaN	GTATGGCACTGGTAGAATTCACTGTGAGAGCTCACTATCAGTGAATTACCATAGGGCcata
Acanthochromis_polyacanthus	Hsa-Mir-96-P3-v1	NW_019029527.1	408797	408857	+	62.8	1	NaN	GTATGGCACTGGTAGAATTCACTGTCACAGCACACTATCAGTGAATTACCATAGGGCCATA
Acanthochromis_polyacanthus	Hsa-Mir-96-P3-v2	NW_019029379.1	499065	499123	+	63.3	1	NaN	TATGGCACTGGTAGAATTCACTGTGAGAGCTCACTATCAGTGAATTACCATAGGGCcat
Acanthochromis_polyacanthus	Hsa-Mir-96-P3-v2	NW_019029527.1	408798	408856	+	60.5	1	NaN	TATGGCACTGGTAGAATTCACTGTCACAGCACACTATCAGTGAATTACCATAGGGCCAT
Acanthochromis_polyacanthus	Hsa-Mir-29-P2a	NW_019031121.1	97852	97915	-	68.1	1	NaN	GCTGGTTTCACATGGTGGTTTAGATGTGTGTTCCCGTTGTCTAGCACCATTTGAAATCAGTGTT
Acanthochromis_polyacanthus	Hsa-Mir-153-P2	NW_019029142.1	47541	47600	+	95.9	1	NaN	tgtcatttttgtgatgttgcaGCTAGTAATATGAGCCCAGTTGCATAGTCACAAAAGTGA
Acanthochromis_polyacanthus	Hsa-Mir-153-P2	NW_019030308.1	22036	22095	+	93	1	NaN	tgtcatttttgtgatgttgcaGCTAGTAATATAAGCCCAGTTGCATAGTCACAAAAGTGA
Acanthochromis_polyacanthus	Hsa-Mir-124-P1-v1	NW_019029256.1	573673	573733	-	86.1	1	NaN	CGTGTTCACAGCGGACCTTGATTTAAATGTCCATACAATTAAGGCACGCGGTGAATGCCAA
Acanthochromis_polyacanthus	Hsa-Mir-124-P1-v2	NW_019029256.1	573674	573733	-	84.6	1	NaN	CGTGTTCACAGCGGACCTTGATTTAAATGTCCATACAATTAAGGCACGCGGTGAATGCCA
Acanthochromis_polyacanthus	Hsa-Mir-124-P2-v1	NW_019029330.1	592182	592239	+	91.4	1	NaN	CCGTGTTCACAGCGGACCTTGATTTAATGTCTTACAATTAAGGCACGCGGTGAATGCC
Acanthochromis_polyacanthus	Hsa-Mir-124-P2-v2	NW_019029330.1	592182	592238	+	90.3	1	NaN	CCGTGTTCACAGCGGACCTTGATTTAATGTCTTACAATTAAGGCACGCGGTGAATGC
Acanthochromis_polyacanthus	Hsa-Mir-30-P1c	NW_019029559.1	140532	140590	+	64	1	NaN	CTGTAAACATCCCCGACTGGAAGCTGTCTCTACACAGAGCTTTCAGTCTGATGTTTGCG
Acanthochromis_polyacanthus	Hsa-Mir-101-P2-v2	NW_019029427.1	426340	426398	-	64.7	1	NaN	TCAGTTATCATGGTACCGGTGCTGTGTCCCTCCCAAGTACAGTACTATGATAACTGAAG
Acanthochromis_polyacanthus	Hsa-Mir-101-P2-v1	NW_019029427.1	426339	426393	-	61.8	1	NaN	TATCATGGTACCGGTGCTGTGTCCCTCCCAAGTACAGTACTATGATAACTGAAGA
Acanthochromis_polyacanthus	Hsa-Mir-31	NW_019030539.1	149645	149703	+	64.3	1	NaN	AAGGCAAGATGTTGGCATAGCTGTTGAGTTGAGAGCCCTGCTATGCCATCAAATTGCCA
Acanthochromis_polyacanthus	Hsa-Mir-204-P1	NW_019029539.1	388966	389024	+	68.6	1	NaN	CTTCCCTTTGTCATCCTATGCCTGGGTGCATACAAAAGGGGCTGGGAAGGCAAAGGGAC
Acanthochromis_polyacanthus	Hsa-Mir-7-P1	NW_019029469.1	158047	158110	-	73	1	NaN	tgtggaagactagtgattttgttgtttttagttagATCAACCGACAACAAATCACAGTCTGCCA
Acanthochromis_polyacanthus	Hsa-Mir-7-P1	NW_019036746.1	5064	5127	-	53.7	1	NaN	CTGTGGAAGACtagtgattttgttgttgtaaattcACGTTTTTGACAACAAGTCACAGTCTACC
Acanthochromis_polyacanthus	Hsa-Mir-7-P1	NW_019031051.1	4891	4954	-	53.7	1	NaN	CTGTGGAAGACtagtgattttgttgttgtaaattcACGTTTTTGACAACAAGTCACAGTCTACC
Acanthochromis_polyacanthus	Hsa-Mir-7-P1	NW_019029703.1	374653	374716	-	53.7	1	NaN	CTGTGGAAGACtagtgattttgttgttgtaaattcACGTTTTTGACAACAAGTCACAGTCTACC
Acanthochromis_polyacanthus	Hsa-Let-7-P2a1	NW_019029633.1	85402	85471	+	88.6	1	NaN	ATGAGGTAGTAGGTTGTATAGTTTTAGGGTCACACCCGCACTGGGAGATAACTATTCAACCTACTGTCTT
Acanthochromis_polyacanthus	Hsa-Let-7-P2b1	NW_019029633.1	85593	85668	+	94.9	1	NaN	GTGAGGTAGTAGATTGTATAGTTTTAGGGTAGTTATTTTGCCCTGTTTAGGAGATAACTATACAATCTATTGCCTT
Acanthochromis_polyacanthus	Hsa-Mir-23-P2	NW_019029505.1	340540	340598	-	72.4	1	NaN	GGTTCCTGGCGTGATGATTTGTGACTTATGATAAAATCACATTGCCAGGGATTACCACA
Acanthochromis_polyacanthus	Hsa-Mir-27-P2	NW_019029505.1	340165	340227	-	85.9	1	NaN	AGAGCTTAGCTGATTGGTGAACAGTGATTGATTTCCTCTTTGTTCACAGTGGCTAAGTTCTGC
Acanthochromis_polyacanthus	Hsa-Mir-24-P2	NW_019029445.1	390455	390514	-	63.4	1	NaN	GTGCCTACTGAACTGGTATCAGTGTTTTACCTGAAAACTGGCTCAGTTCAGCAGGAACAG
Acanthochromis_polyacanthus	Hsa-Mir-455	NW_019029451.1	378535	378591	+	92.5	1	NaN	GTATGTGCCCTTGGACTACATCGTGGAAGCCAGCACCATGCAGTCCATGGGCATATA
Acanthochromis_polyacanthus	Hsa-Mir-455	NW_019029403.1	504044	504101	-	92.5	1	NaN	TATGTGCCCTTGGACTACATCGTGGAAGCCAGCACCATGCAGTCCATGGGCATATACA
Acanthochromis_polyacanthus	Hsa-Mir-181-P1b	NW_019030184.1	206886	206947	+	74.6	1	NaN	GAACATTCAACGCTGTCGGTGAGTTTGAGCTAAATTGAAAAAACCATCGACCGTTGACTGTA
Acanthochromis_polyacanthus	Hsa-Mir-181-P1b	NW_019029885.1	217975	218035	-	73.6	1	NaN	AACATTCAACGCTGTCGGTGAGTTTGAGCTTTGACCAAAACCATCGACCGTTGACTGTACC
Acanthochromis_polyacanthus	Hsa-Mir-181-P2b	NW_019029885.1	217728	217786	-	66.1	1	NaN	TAAACATTCATTGCTGTCGGTGGGTTTACACAAGAATAACTCACTGATCAATGAATGCA
Acanthochromis_polyacanthus	Hsa-Mir-219-P2	NW_019032509.1	18404	18470	-	62.5	1	NaN	TGATTGTCCAAACGCAATTCTTGTGAAATGATCGAACCCGAACCGAGAATTGTGCCTGGACATCTGT
Acanthochromis_polyacanthus	Hsa-Mir-219-P2-as	NW_019032509.1	18405	18470	+	55	1	NaN	CAGATGTCCAGGCACAATTCTCGGTTCGGGTTCGATCATTTCACAAGAATTGCGTTTGGACAATCA
Acanthochromis_polyacanthus	Hsa-Mir-126-v1	NW_019029267.1	438999	439056	+	69.3	1	NaN	CCATTATTACTTTTGGTACGCGCTATGCCACTCTCAACTCGTACCGTGAGTAATAATG
Acanthochromis_polyacanthus	Hsa-Mir-126-v2	NW_019029267.1	438999	439056	+	69.3	1	NaN	CCATTATTACTTTTGGTACGCGCTATGCCACTCTCAACTCGTACCGTGAGTAATAATG
Acanthochromis_polyacanthus	Hsa-Mir-126-v3	NW_019029267.1	438999	439056	+	69.3	1	NaN	CCATTATTACTTTTGGTACGCGCTATGCCACTCTCAACTCGTACCGTGAGTAATAATG
Acanthochromis_polyacanthus	Hsa-Mir-221-P1	NW_019029567.1	441631	441693	+	72.7	1	NaN	AACCTGGCATACAATGTAGATTTCTGTGTGGTTCAATTCTACAGCTACATTGTCTGCTGGGTT
Acanthochromis_polyacanthus	Hsa-Mir-221-P2	NW_019029567.1	441212	441271	+	67.3	1	NaN	TTGCTCAGTAGGCAGTGTAGATCCTGTGTAGCAATCAGCAGCTACATCTGGCTACTGGGT
Acanthochromis_polyacanthus	Hsa-Let-7-P2b3	NW_019029477.1	186405	186484	+	63.1	1	NaN	GTGAGGTAGtaagttgtgttgttgttggggATCAGGATTGTGCACCCCGTTCAGGAGATAACTATACAACTTACTGCCTT
Acanthochromis_polyacanthus	Hsa-Let-7-P2b3	NW_019031094.1	16379	16461	-	60.4	1	NaN	TGAGGTAGtaagttgtgttgttgtggggTTTGGGATTTTACAGCCCCTGTTTGGAGATACAACGGTACAACTTACTGCCTTCC
Acanthochromis_polyacanthus	Hsa-Let-7-P2a3	NW_019029477.1	186117	186186	+	82.5	1	NaN	ATGAGGTAGTAGTTTGTATAGTTTTAGGATCACACCAGATCTGGGAGATAACTATACAGTCTACTGTCTT
Acanthochromis_polyacanthus	Hsa-Let-7-P2a3	NW_019031094.1	16696	16766	-	80.9	1	NaN	TGAGGTAGTAGTTTGTATAGTTTTAGGATCACACCAGATCTGGGAGATAACTATACAGCCTACTGTCTTTC
Acanthochromis_polyacanthus	Hsa-Mir-223	NW_019029272.1	266828	266891	-	80.8	1	NaN	TGTATTTGACAAGCTGAGTTGGACACTCTGTATCAGTGAGTGTCAGTTTGTCAAATACCCCAAG
Acanthochromis_polyacanthus	Hsa-Mir-17-P1b	NW_019030255.1	108090	108151	-	53.3	1	NaN	TAAAGTGCTTACAGTGCAGGTAGTGATGATAACCTGGCCTACTGCAGTGTGAGCACTTCTTT
Acanthopagrus_latus	Hsa-Mir-8-P2a	NC_051045.1	22751744	22751803	-	50.8	1	NaN	CCATCTTACGAGGCAGCATTGGATATCATCACTTTCTCTAATACTGcctggtaatgatga
Acanthopagrus_latus	Hsa-Mir-8-P1a	NC_051045.1	22751560	22751621	-	51.8	1	NaN	CATCTTACCTGACAGTGCTGGATTGTACAACTGTTGTTCTAACACTGTCTGGTAACGATGTT
Acanthopagrus_latus	Hsa-Mir-8-P3a	NC_051045.1	22750080	22750138	-	50.6	1	NaN	GTCTTACCAGACATGGTTAGATGTAATTATTGGTGTCTAATACTGTCTGGTAATGCCGT
Acanthopagrus_latus	Hsa-Mir-34-P1	NC_051045.1	17016488	17016551	+	70.8	1	NaN	CTGGCAGTGTCTTAGCTGGTTGTTGTGAGGAGTGAGAACGAAGCAATCAGCAAGTATACTGCCG
Acanthopagrus_latus	Hsa-Mir-30-P1b	NC_051053.1	16638395	16638457	-	61.7	1	NaN	TGTAAACATCCTTGACTGGAAGCTGGTGTTAGGCTTTGGGGCTTTCAGTCGGATGTTTGCAGC
Acanthopagrus_latus	Hsa-Mir-30-P1b	NC_051041.1	13318579	13318643	-	61.6	1	NaN	TGTAAACATCCTTGACTGGAAGCTGGGGTTTGGACAGCGAGGGCTTTCAGTCGGATGTTTGCAGC
Acanthopagrus_latus	Hsa-Mir-30-P2b	NC_051041.1	13318287	13318346	-	62.9	1	NaN	GCTTGTAAACATCCTACACTCTCAGCTGTGTTGTCATGGAGCTGGGAGAGGGGTGTTTAC
Acanthopagrus_latus	Hsa-Mir-101-P1-v2	NC_051049.1	22725703	22725760	+	81.9	1	NaN	TTCAGTTATCACAGTGCTGATGCTGTCCCCATCGAAGGTACAGTACTGTGATAACTGA
Acanthopagrus_latus	Hsa-Mir-101-P1-v1	NC_051049.1	22725704	22725759	+	79.6	1	NaN	TCAGTTATCACAGTGCTGATGCTGTCCCCATCGAAGGTACAGTACTGTGATAACTG
Acanthopagrus_latus	Hsa-Mir-137-P1-v2	NC_051057.1	1194801	1194859	+	91.9	1	NaN	GACGGGTATTCTTGGGTGGATAATACGGATCACGTTGTTATTGCTTAAGAATACGCGTA
Acanthopagrus_latus	Hsa-Mir-137-P1-v1	NC_051057.1	1194801	1194858	+	91	1	NaN	GACGGGTATTCTTGGGTGGATAATACGGATCACGTTGTTATTGCTTAAGAATACGCGT
Acanthopagrus_latus	Hsa-Mir-9-P1	NC_051055.1	30001447	30001506	+	82.9	1	NaN	ATCTTTGGTTATCTAGCTGTATGAGTGATGTACATTCTTCATAAAGCTAGATAACCGAAA
Acanthopagrus_latus	Hsa-Mir-9-P1	NC_051041.1	9590020	9590079	+	77.2	1	NaN	ATCTTTGGTTATCTAGCTGTATGAGTGACGTACATTCTTCATAAAGCTAGATAACCGAAA
Acanthopagrus_latus	Hsa-Mir-214-v1	NC_051049.1	8443085	8443144	+	78.1	1	NaN	CTGCCTGTCTACACTTGCTGTGCAGACCTTCTGCTCCTGTACAGCAggcacagacaggca
Acanthopagrus_latus	Hsa-Mir-214-v1	NC_051059.1	8034946	8035007	-	72.6	1	NaN	GCCTATCTACACTTGCTGTGCAGAATATCCCCCAACCTGTACAGCAggcacagacaggcaga
Acanthopagrus_latus	Hsa-Mir-214-v2	NC_051049.1	8443085	8443144	+	78.1	1	NaN	CTGCCTGTCTACACTTGCTGTGCAGACCTTCTGCTCCTGTACAGCAggcacagacaggca
Acanthopagrus_latus	Hsa-Mir-214-v2	NC_051059.1	8034946	8035007	-	72.6	1	NaN	GCCTATCTACACTTGCTGTGCAGAATATCCCCCAACCTGTACAGCAggcacagacaggcaga
Acanthopagrus_latus	Hsa-Mir-199-P3-v1	NC_051049.1	8440445	8440504	+	77.5	1	NaN	TCCCAGTGTTCAGACTACCTGTTCAGGATCTTACTGGTGTACAGTAGTCTGCACATTGGT
Acanthopagrus_latus	Hsa-Mir-199-P3-v1	NC_051059.1	8036728	8036788	-	68.9	1	NaN	CCCAGTGTTCAGACTACCTGTTCATTGTCATACTGGTGTACAGTAGTCTGCACATTGGTTA
Acanthopagrus_latus	Hsa-Mir-199-P3-v2	NC_051049.1	8440445	8440504	+	77.5	1	NaN	TCCCAGTGTTCAGACTACCTGTTCAGGATCTTACTGGTGTACAGTAGTCTGCACATTGGT
Acanthopagrus_latus	Hsa-Mir-199-P3-v2	NC_051059.1	8036728	8036788	-	68.9	1	NaN	CCCAGTGTTCAGACTACCTGTTCATTGTCATACTGGTGTACAGTAGTCTGCACATTGGTTA
Acanthopagrus_latus	Hsa-Mir-199-P3-v3	NC_051049.1	8440445	8440504	+	77.5	1	NaN	TCCCAGTGTTCAGACTACCTGTTCAGGATCTTACTGGTGTACAGTAGTCTGCACATTGGT
Acanthopagrus_latus	Hsa-Mir-199-P3-v3	NC_051059.1	8036728	8036788	-	68.9	1	NaN	CCCAGTGTTCAGACTACCTGTTCATTGTCATACTGGTGTACAGTAGTCTGCACATTGGTTA
Acanthopagrus_latus	Hsa-Mir-181-P2a	NC_051049.1	18547934	18547994	-	77.9	1	NaN	AACATTCATTGCTGTCGGTGGGTTTAACTGTGTGGAAGAGCTCACTGAACGATGAATGCAA
Acanthopagrus_latus	Hsa-Mir-181-P1a	NC_051043.1	2680528	2680588	-	72.2	1	NaN	AACATTCAACGCTGTCGGTGAGTTTGAGCTCTAACCAAAACCATCGACCGTTGACTGTACC
Acanthopagrus_latus	Hsa-Mir-29-P1b	NC_051045.1	4120413	4120471	+	77.6	1	NaN	GACCGATTTCTTTTGGTGTTCAgagtctgcttttgtttctagCACCATTTGAAATCGGT
Acanthopagrus_latus	Hsa-Mir-29-P1b	NC_051044.1	7516888	7516945	+	61.8	1	NaN	GACCGTTTTCCTCTGGTGTTCAGAGTTTCCATCGTGTCTAGCACCATTTGAAATCGGT
Acanthopagrus_latus	Hsa-Mir-29-P2b-v1	NC_051045.1	4120148	4120207	+	66.3	1	NaN	GCTGGTTTCAGATGGTGGCTTAGAGTATTGTCATCTATCTAGCACCATTTGAAATCAGTG
Acanthopagrus_latus	Hsa-Mir-29-P2b-v1	NC_051044.1	7516583	7516642	+	59.5	1	NaN	ACTGGTTTCAGATGGTGTCTTAGAGTATTAAATCCCATCTAGCACCATTTGAAATCGGTG
Acanthopagrus_latus	Hsa-Mir-29-P2b-v2	NC_051045.1	4120149	4120206	+	63.7	1	NaN	CTGGTTTCAGATGGTGGCTTAGAGTATTGTCATCTATCTAGCACCATTTGAAATCAGT
Acanthopagrus_latus	Hsa-Mir-29-P2b-v2	NC_051044.1	7516584	7516641	+	56.6	1	NaN	CTGGTTTCAGATGGTGTCTTAGAGTATTAAATCCCATCTAGCACCATTTGAAATCGGT
Acanthopagrus_latus	Hsa-Mir-205-P1	NC_051045.1	3747716	3747775	-	58.1	1	NaN	CTATCCTTCATTCCACCGGAGTCTGTACGTGTATTTAACCAGATTTCAGTGGTGTGAAGT
Acanthopagrus_latus	Hsa-Mir-205-P1	NC_051044.1	7347265	7347324	-	53.6	1	NaN	TCTATCCTTCATTCCACCGGAGTCTGTGTAAAGTGCCAATCAGATTTCAGTGGCGTGAAG
Acanthopagrus_latus	Hsa-Mir-194-P2	NC_051051.1	4226179	4226237	-	54.2	1	NaN	GGATGTAACAGCAACTCCATGTGGAAAAGCTGTGCGTGTTCCAGTGGAGGTGCTGTTAC
Acanthopagrus_latus	Hsa-Mir-103-P3	NC_051053.1	17793193	17793251	+	85.1	1	NaN	GAGCTTCTTTACAGTGTTGCCTTGTGGCATGGCGATCAAGCAGCATTGTACAGGGCTAT
Acanthopagrus_latus	Hsa-Mir-202	NC_051053.1	14847191	14847247	+	57.4	0	NaN	TTTCCTATGCATATACCTTTTTCAGATGTAACTTTAAAGAGGCATAGGGCATGGGAA
Acanthopagrus_latus	Hsa-Mir-210	NC_051046.1	4294597	4294658	-	44.8	1	NaN	TAAGCCACTGACTAACGCACATTGCGCCAGTTGCCAGTTCCACTGTGCGTGTGACAGCGGCT
Acanthopagrus_latus	Hsa-Mir-129-P2	NC_051046.1	18396636	18396700	-	60.5	1	NaN	CTTTTTGCGGTCTGGGCTTGCTGTTCATAACTATTAATCTGGGAAGCCCTTACCCCAAAAAGCAT
Acanthopagrus_latus	Hsa-Mir-194-P1	NC_051056.1	23081425	23081481	-	54.9	1	NaN	CTGTAACAGCATCTCCATATGGAAAGACTCTGGcttccagtggagctgctgttaTCT
Acanthopagrus_latus	Hsa-Mir-139	NC_051040.1	18512234	18512294	+	51.6	0	NaN	TTCTACAGTGCATGTGTCTCCAGTATGTTAGTGATGCTACTGGAGACCCAGCTCTGTTGGA
Acanthopagrus_latus	Hsa-Mir-34-P2b	NC_051051.1	26858924	26858978	+	50.9	1	NaN	TAGGCAGTGTTGTTAGCTGATTGTTCTGACACACCAATCACTAACTACACTACCA
Acanthopagrus_latus	Hsa-Mir-10-P3a	NC_051040.1	28255233	28255294	-	65.7	1	NaN	TCCCTGAGACCCTAACTTGTGACGTTGTGCTTTCATGTCCACGGGTTAGGCTCTCGGGAGCT
Acanthopagrus_latus	Hsa-Let-7-P1a	NC_051040.1	28262952	28263018	-	84.7	1	NaN	TGAGGTAGTAGGTTGTATAGTTGAGAATTACACCCCGGGAGATAACTGTACAACCTCCTAGCTTTCC
Acanthopagrus_latus	Hsa-Mir-10-P2a	NC_051051.1	7535095	7535150	+	71	1	NaN	AAACCCGTAGATCCGAACTTGTGGTGACTGGCTGCACAAGCTCGTATCTATAGGTA
Acanthopagrus_latus	Hsa-Mir-196-P2	NC_051045.1	14757664	14757722	-	55.5	1	NaN	GTTTAGGTAGTTTCATGTTGTTGGGGTTGGCTTCCTGGCTCGGCAACAAGAAACTGCCT
Acanthopagrus_latus	Hsa-Mir-196-P2	NC_051041.1	18095636	18095694	-	53.9	1	NaN	GTTTAGGTAGTTTCATGTTGTTGGGGTCGATTTCTTAACTCTGCAACATGAAACTGTCT
Acanthopagrus_latus	Hsa-Mir-148-P3	NC_051061.1	1899409	1899467	+	64.8	1	NaN	CTAAGTTCTGTGATACACTCTGACTGTGAATCTATGCTAGTCAGTGCATAACAGAACTT
Acanthopagrus_latus	Hsa-Mir-26-P2	NC_051045.1	3206488	3206548	-	68.5	1	NaN	TTCAAGTAATCCAGGATAGGCTGGTTAACACTGGCACGGCCTATTCTTGATTACTTGTTTC
Acanthopagrus_latus	Hsa-Let-7-P2c2	NC_051046.1	16243360	16243435	+	97.8	1	NaN	CTGAGGTAGTAGTTTGTGCTGTTGGTTGGGTTGTGACACTGCCCGCTATGGAGATGACTGCGCAAGCTACTGCCTT
Acanthopagrus_latus	Hsa-Mir-135-P2	NC_051045.1	21063571	21063630	-	59.5	1	NaN	TGTATGGCTTTTTATTCCTATCTGACTGTACTGATGGTTCATATAGGGATGGAAGCCATG
Acanthopagrus_latus	Hsa-Mir-15-P2a	NC_051047.1	10282068	10282132	+	58.4	1	NaN	GTAGCAGCACGTAAATATTGGAGTTAAGACTCTAGCTGAAGTCTCCAGTATTGATCGTGCTGCTG
Acanthopagrus_latus	Hsa-Mir-15-P1a	NC_051047.1	10281802	10281859	+	56.5	1	NaN	GTAGCAGCACGGAATGGTTTGTGGTTTACACTGAGATGCAGGCCATACTGTGCTGCCG
Acanthopagrus_latus	Hsa-Mir-17-P1a	NC_051047.1	13482996	13483053	+	68.8	1	NaN	TCAAAGTGCTTACAGTGCAGGTAGTTTTAACAAATCTACTGCAGTGAAGGCACTTTCA
Acanthopagrus_latus	Hsa-Mir-17-P1a	NC_051042.1	17413086	17413145	+	66	1	NaN	TCAAAGTGCTTACAGTGCAGGTAGTACTATGCCATACCTACTGCAGTGGAGGCACTTACA
Acanthopagrus_latus	Hsa-Mir-17-P2a	NC_051047.1	13483482	13483544	+	94.2	1	NaN	CTAAGGTGCATCTAGTGCAGATAGTGAAGTAGACTAGCACCTACTGCCCTAAGTGCTCCTTCT
Acanthopagrus_latus	Hsa-Mir-17-P2a	NC_051042.1	17413213	17413275	+	92.8	1	NaN	CTAAGGTGCATCTAGTGCAGATAGTGAAATAGACTAGCACCTACTGCCCTAAGTGCTCCTTCT
Acanthopagrus_latus	Hsa-Mir-19-P1	NC_051047.1	13483628	13483684	+	73.8	1	NaN	TAGTTTTGCATAGTTGCGCTGCAAGAAAAATTAAGTTGTGCAAATCTATGCAAAACT
Acanthopagrus_latus	Hsa-Mir-19-P1	NC_051042.1	17413346	17413402	+	70.9	1	NaN	TAGTTTTGCATAGTTGCACTACAAGAATAGATGAGTTGTGCAAATCTATGCAAAACT
Acanthopagrus_latus	Hsa-Mir-17-P3a	NC_051042.1	17413581	17413639	+	65.3	1	NaN	CTAAAGTGCTTATAGTGCAGGTAGTGTTTCTCCTATCTACTGCAATGTGAGCACTTGAA
Acanthopagrus_latus	Hsa-Mir-17-P3a	NC_051047.1	13483783	13483841	+	63.8	1	NaN	TTAAAGTGCTTATAGTGCAGGTAGTTTTATGAAAATCTACTGCAGTGTGAGCACTTAAA
Acanthopagrus_latus	Hsa-Mir-19-P2a	NC_051047.1	13483909	13483968	+	65.4	1	NaN	TAGTTTTGCTGGTTTGCTTTCAGCTTTTCGTTGTACTGCTGTGCAAATCCATGCAAAACT
Acanthopagrus_latus	Hsa-Mir-19-P2a	NC_051042.1	17413713	17413773	+	62.5	1	NaN	CAGTTTTGCTGGTTTGCATTCAGCTTTAACTGTTGTTCGCTGTGCAAATCCATGCAAAACT
Acanthopagrus_latus	Hsa-Mir-92-P1a	NC_051047.1	13484015	13484072	+	58.1	1	NaN	CAGGTTGGGAGAGGTAGCAATGCTCTCAATCTGTGTGGTATTGCACTTGTCCCGGCCT
Acanthopagrus_latus	Hsa-Mir-203-v1	NC_051054.1	12314036	12314094	+	68.4	1	NaN	AAGTGGTTCTCAACAGTTCAACAGTTCTTTGAGAAAATTGTGAAATGTTTAGGACCACT
Acanthopagrus_latus	Hsa-Mir-203-v2	NC_051054.1	12314036	12314094	+	68.4	1	NaN	AAGTGGTTCTCAACAGTTCAACAGTTCTTTGAGAAAATTGTGAAATGTTTAGGACCACT
Acanthopagrus_latus	Hsa-Mir-204-P2	NC_051046.1	10583381	10583436	+	51	1	NaN	CTTCCCTTTGTCATCCTATGCCTGGAGCTCGGATAAGGCAGGGACAGCAAAGGGAT
Acanthopagrus_latus	Hsa-Mir-147-v2	NC_051042.1	4606651	4606708	+	48.1	1	NaN	ACAGAATCCTTTCTGCACAAACTAGGATGCTTTGACAGTCAGTGTGCGGAAATGCTTC
Acanthopagrus_latus	Hsa-Mir-190-P1	NC_051046.1	10024935	10024992	-	87.1	1	NaN	TGATATGTTTGATATATTAGGTTGTTATTCAGTCCAACTATATATCAAACATATTCCT
Acanthopagrus_latus	Hsa-Mir-184	NC_051046.1	9664504	9664566	-	66.8	1	NaN	CCTTATCACTTTTCCAGCCCAGCTATCTATCAAATGTTTGTTGGACGGAGAACTGATAAGGGT
Acanthopagrus_latus	Hsa-Mir-9-P3	NC_051046.1	5491852	5491912	-	78.3	1	NaN	tctttggttATCTAGCTGTATGAGTGTTAAATACCTGTCATAAAGCTAGATAACCGAAAGT
Acanthopagrus_latus	Hsa-Mir-9-P3	NC_051042.1	23293081	23293141	-	75.5	1	NaN	TCTTTGGTTATCTAGCTGTATGAGTGTTAATCATCCATCATAAAGCTAGATAACCGAAAGT
Acanthopagrus_latus	Hsa-Mir-138-P2	NC_051046.1	23495956	23496023	+	73.1	1	NaN	cagctggtgTTGTGAATCAGGCCGATGACAGACACCTCCTATTACCCGGCTATTTCACAACACCAGGG
Acanthopagrus_latus	Hsa-Mir-140-v1	NC_051046.1	27802348	27802408	+	83.6	1	NaN	TCAGTGGTTTTACCCTATGGTAGGTGACATCATGCTGTTCTACCACAGGGTAGAACCACGG
Acanthopagrus_latus	Hsa-Mir-140-v2	NC_051046.1	27802348	27802408	+	83.6	1	NaN	TCAGTGGTTTTACCCTATGGTAGGTGACATCATGCTGTTCTACCACAGGGTAGAACCACGG
Acanthopagrus_latus	Hsa-Mir-22-P1a	NC_051040.1	16114350	16114412	-	65.5	1	NaN	AGTTCTTCACTGGCAAGCTTTATGTCCTCATGTACCAGCTAAAGCTGCCAGCTGAAGAACTGT
Acanthopagrus_latus	Hsa-Mir-132-P1	NC_051051.1	3504895	3504955	+	61.2	1	NaN	aaccgtGGCTTTAGATTGTTACTCTAGCGGTAGCACCATGGTAACAGTCTACAGCCATGGT
Acanthopagrus_latus	Hsa-Mir-132-P1	NC_051040.1	9443904	9443966	-	57.1	1	NaN	ACCGTGGCATTAGATTGTTACTGTAGCAACAGCACCACTGGTAACAGTCTACAGCCATGGTCG
Acanthopagrus_latus	Hsa-Mir-132-P2	NC_051051.1	3504547	3504613	+	60.2	1	NaN	CACCTTGGCTTTAGACTGCTTACTGCTTATACAGTGTCACAGTACAGTAACAGTCTACAGTCATGGC
Acanthopagrus_latus	Hsa-Mir-451	NC_051051.1	12571036	12571079	-	55.8	1	NaN	GTCAAACCGTTACCATTACTGAGTTTTTAGTAATGGTAAGGGTT
Acanthopagrus_latus	Hsa-Mir-144	NC_051051.1	12571177	12571234	-	73	1	NaN	GGATATCATCTTATACTGTAAGTTTATTAAAGAGACACTACAGTATAGATGATGTACT
Acanthopagrus_latus	Hsa-Mir-193-P1a	NC_051039.1	17817255	17817313	-	61.4	1	NaN	TGGGTCTTTGCGGGCAAGGTGAGTCCTCAATTTGTTCAACTGGCCTACAAAGTCCCAGT
Acanthopagrus_latus	Hsa-Mir-193-P2a	NC_051039.1	17814299	17814360	-	80.9	1	NaN	AGGGACTTTTAGGGGCAGCTGTGTTTTATTAACCCAGTCATAATGCCCCTAAAAATCCTTAT
Acanthopagrus_latus	Hsa-Mir-148-P2	NC_051047.1	14326958	14327013	-	54.4	1	NaN	GTTCTGTGATACACTCAGACTCTTATTGCTCGCAGTCAGTGCATTACAGAACTTTG
Acanthopagrus_latus	Hsa-Mir-10-P1a-v1	NC_051058.1	19506363	19506424	+	58.5	1	NaN	ATACCCTGTAGATCCGAATTTGTGTAAAtacagcagcagccacaaatTCGTGTCTTGGGGAT
Acanthopagrus_latus	Hsa-Mir-10-P1a-v1	NC_051061.1	1597213	1597277	+	55.5	1	NaN	CTACCCTGTAGATCCGGATTTGTgtaaaaatcattaaaacaatcacaaatTCGCTTCTAGGGGAG
Acanthopagrus_latus	Hsa-Mir-10-P1a-v2	NC_051058.1	19506364	19506423	+	55.8	1	NaN	TACCCTGTAGATCCGAATTTGTGTAAAtacagcagcagccacaaatTCGTGTCTTGGGGA
Acanthopagrus_latus	Hsa-Mir-10-P1a-v2	NC_051061.1	1597214	1597276	+	52.9	1	NaN	TACCCTGTAGATCCGGATTTGTgtaaaaatcattaaaacaatcacaaatTCGCTTCTAGGGGA
Acanthopagrus_latus	Hsa-Mir-142-v4	NC_051040.1	8499920	8499983	-	69.9	1	NaN	CCCATAAAGTAGAAAGCACTACTAAACTTCACTACACAGTGTAGTGTTTCCTACTTTATGGATG
Acanthopagrus_latus	Hsa-Mir-142-v1	NC_051040.1	8499922	8499981	-	65.6	1	NaN	CATAAAGTAGAAAGCACTACTAAACTTCACTACACAGTGTAGTGTTTCCTACTTTATGGA
Acanthopagrus_latus	Hsa-Mir-142-v2	NC_051040.1	8499922	8499981	-	65.6	1	NaN	CATAAAGTAGAAAGCACTACTAAACTTCACTACACAGTGTAGTGTTTCCTACTTTATGGA
Acanthopagrus_latus	Hsa-Mir-142-v3	NC_051040.1	8499922	8499981	-	65.6	1	NaN	CATAAAGTAGAAAGCACTACTAAACTTCACTACACAGTGTAGTGTTTCCTACTTTATGGA
Acanthopagrus_latus	Hsa-Mir-130-P4a	NC_051043.1	895229	895295	-	56	1	NaN	AGACCCTATCAATGTTGCCTCTGCTTTTACTAGAGTTGATACAGTAGTGCAATATTGCTTATAGGGT
Acanthopagrus_latus	Hsa-Mir-130-P2a	NC_051051.1	19295526	19295584	+	84.2	1	NaN	TGCTCTGACTTTATTGCACTACTGTATCAGACAGCTAGCAGTGCAATAGTATTGTCAAA
Acanthopagrus_latus	Hsa-Mir-338-P1	NC_051058.1	22626965	22627024	+	51.7	1	NaN	GAACAATATCCTGGTGCTGCCTGAGTGCTCCTTACAGACTCCAGCATCAGTGATTTTGTT
Acanthopagrus_latus	Hsa-Mir-338-P1	NC_051061.1	22050651	22050711	-	48.5	1	NaN	CAACAACATCCTGGTGCTGCCTGAGTAGTTGTCAGAAACTCCAGCATCAGTGATTTTGTTG
Acanthopagrus_latus	Hsa-Mir-338-P1-as	NC_051061.1	22050649	22050711	+	56.8	1	NaN	CGCAACAAAATCACTGATGCTGGAGTTTCTGACAACTACTCAGGCAGCACCAGGATGTTGTTG
Acanthopagrus_latus	Hsa-Mir-338-P1-as	NC_051058.1	22626965	22627028	-	51.5	1	NaN	CTGCAACAAAATCACTGATGCTGGAGTCTGTAAGGAGCACTCAGGCAGCACCAGGATATTGTTC
Acanthopagrus_latus	Hsa-Mir-133-P2-v1	NC_051059.1	16075097	16075155	+	89.6	1	NaN	AAGCTGGTAAAATGGAACCAAATCACCTCTTGAATGGATTTGGTCCCCTTCAACCAGCT
Acanthopagrus_latus	Hsa-Mir-133-P2-v2	NC_051059.1	16075097	16075155	+	89.6	1	NaN	AAGCTGGTAAAATGGAACCAAATCACCTCTTGAATGGATTTGGTCCCCTTCAACCAGCT
Acanthopagrus_latus	Hsa-Mir-1-P2	NC_051059.1	16071262	16071322	+	83.5	1	NaN	TACATACTTCTTTATGTACCCATATGAACATATGATAGCTATGGAATGTAAAGAAGTATGT
Acanthopagrus_latus	Hsa-Mir-122-as	NC_051050.1	20125367	20125423	+	71.9	1	NaN	ATTTAGTGTGATAATGGCGTTTGATACGGAGGACACAAACACCATTGTCACACTCCA
Acanthopagrus_latus	Hsa-Mir-122	NC_051050.1	20125366	20125423	-	76.6	1	NaN	TGGAGTGTGACAATGGTGTTTGTGTCCTCCGTATCAAACGCCATTATCACACTAAATA
Acanthopagrus_latus	Hsa-Mir-3187	NC_051049.1	226696	226755	-	58.6	0	NaN	CCTTGGCAGTGTGTTGCTGAAGGTCAGCATGGTCTCCTTGCCCATGGGGCTGCGAGGAGC
Acanthopagrus_latus	Hsa-Mir-7-P3	NC_051055.1	26276437	26276497	-	45.4	1	NaN	TCCACAGCAGCGTGGAAGACtagtgattttgttgttttgtggttgAACTGACAACAAGTCA
Acanthopagrus_latus	Hsa-Mir-199-P2-v1	NC_051049.1	8440445	8440504	+	69.5	1	NaN	TCCCAGTGTTCAGACTACCTGTTCAGGATCTTACTGGTGTACAGTAGTCTGCACATTGGT
Acanthopagrus_latus	Hsa-Mir-199-P2-v1	NC_051061.1	21215949	21216008	+	61.5	1	NaN	GCCCAGTGTTCAGACTACCTGTTCATCAGGCTACAGCTGAACAGTAGTCTGCACATTGGT
Acanthopagrus_latus	Hsa-Mir-199-P2-v2	NC_051049.1	8440445	8440504	+	69.5	1	NaN	TCCCAGTGTTCAGACTACCTGTTCAGGATCTTACTGGTGTACAGTAGTCTGCACATTGGT
Acanthopagrus_latus	Hsa-Mir-199-P2-v2	NC_051061.1	21215949	21216008	+	61.5	1	NaN	GCCCAGTGTTCAGACTACCTGTTCATCAGGCTACAGCTGAACAGTAGTCTGCACATTGGT
Acanthopagrus_latus	Hsa-Mir-199-P2-v3	NC_051049.1	8440445	8440504	+	69.5	1	NaN	TCCCAGTGTTCAGACTACCTGTTCAGGATCTTACTGGTGTACAGTAGTCTGCACATTGGT
Acanthopagrus_latus	Hsa-Mir-199-P2-v3	NC_051061.1	21215949	21216008	+	61.5	1	NaN	GCCCAGTGTTCAGACTACCTGTTCATCAGGCTACAGCTGAACAGTAGTCTGCACATTGGT
Acanthopagrus_latus	Hsa-Mir-24-P1	NC_051061.1	11183530	11183587	+	45.3	1	NaN	TGTGCCTGCTGTGCTGATAATCAGTGTGTGACGTCGGCTGGCTCAGTTCAGCAGGAAC
Acanthopagrus_latus	Hsa-Mir-181-P1c	NC_051061.1	840717	840776	-	45.1	1	NaN	AACATTCAACGCTGTCGGTGAGTTTGTGACTCAGAGAAACCATCGAGTGTTGAGTGTACC
Acanthopagrus_latus	Hsa-Mir-10-P3b	NC_051041.1	9518155	9518212	+	59.1	1	NaN	GTCCCTGAGACCCTTAACCTGTGATGATATGAAAGGTCACAGGTGAGGTCCTTGGGAA
Acanthopagrus_latus	Hsa-Mir-10-P3b	NC_051055.1	14975884	14975942	-	51.1	1	NaN	CTGTCCCTGAGACCCTTAACCTGTGAGGTCAAAGCAGGTCACAGGTGAGGTCCTCGGGA
Acanthopagrus_latus	Hsa-Mir-217-v1	NC_051053.1	5908419	5908478	-	44	1	NaN	TACTGCATCAGGAACTGATTGGCTGATGCTTAATAACCAACAGTACCTGATGCATTGCCT
Acanthopagrus_latus	Hsa-Mir-217-v2	NC_051053.1	5908419	5908479	-	45.4	1	NaN	ATACTGCATCAGGAACTGATTGGCTGATGCTTAATAACCAACAGTACCTGATGCATTGCCT
Acanthopagrus_latus	Hsa-Mir-216-P1a	NC_051053.1	5908990	5909051	-	48.5	0	NaN	aTCTCAGCTGGCAACTGTGAGTCGTTCACTAGCTGCTCTCACAATGGCCTCTGGGATTATGC
Acanthopagrus_latus	Hsa-Mir-128-P1	NC_051062.1	7183521	7183577	+	52.6	1	NaN	GCGGGGCCGGGACGCTGTCTGAGAGGCCTCTATGAATCTCACAGTGAACCGGTCTCT
Acanthopagrus_latus	Hsa-Mir-10-P1b-v1	NC_051047.1	14481260	14481321	-	69.4	1	NaN	TACCCTGTAGAACCGAATTTGTGTGATGAATCCACAGTCACAGATTCGGTTCTAGGGGAGTA
Acanthopagrus_latus	Hsa-Mir-10-P1b-v2	NC_051047.1	14481263	14481322	-	66.8	1	NaN	ATACCCTGTAGAACCGAATTTGTGTGATGAATCCACAGTCACAGATTCGGTTCTAGGGGA
Acanthopagrus_latus	Hsa-Mir-10-P1b-v2	NC_051053.1	24632771	24632830	-	52	1	NaN	ATACCCTGTAGAACCGAATGTGTGTGGAGCTGCCGCGGTCACAGATTGGGTTCTAGGGGA
Acanthopagrus_latus	Hsa-Mir-153-P1	NC_051062.1	14495110	14495168	+	70.5	1	NaN	tgtcattcTTGTGGTTTGCAGCTAGTAGTCTGGCTCCAGTTGCATAGTCACAAAAATGA
Acanthopagrus_latus	Hsa-Mir-153-P1	NC_051047.1	17970375	17970433	+	70.4	1	NaN	TGTCATTTTTGTGGTTTGCAGCTAGTACTCTGGCTCCAGTTGCATAGTCACAAAAATGA
Acanthopagrus_latus	Hsa-Mir-103-P2	NC_051056.1	27568073	27568132	-	69.5	1	NaN	AGCCTCTTTACAGTGCTGCCTTGTCTAATCATGTTCAAGCAGCATTGTACAGGGCTATGA
Acanthopagrus_latus	Hsa-Mir-499	NC_051044.1	25968515	25968574	-	50.4	1	NaN	TTAAGACTTGCAGTGATGTTTAGGGCAATGATCACATGAACATCACTTTAAGTCTGTGCT
Acanthopagrus_latus	Hsa-Mir-1-P1	NC_051045.1	30612758	30612817	+	67.7	1	NaN	GACATACTTCTTTATATGCCCATATGAAGAAGAGCAACTATGGAATGTAAAGAAGTATGT
Acanthopagrus_latus	Hsa-Mir-133-P1-v1	NC_051045.1	30634724	30634782	+	85.8	1	NaN	AAGCTGGTAAAATGGAACCAAATCAACTGATCAATGGATTTGGTCCCTTTCAACCAGCT
Acanthopagrus_latus	Hsa-Mir-133-P1-v2	NC_051045.1	30634724	30634782	+	85.8	1	NaN	AAGCTGGTAAAATGGAACCAAATCAACTGATCAATGGATTTGGTCCCTTTCAACCAGCT
Acanthopagrus_latus	Hsa-Mir-124-P3-v1	NC_051045.1	12096532	12096591	-	93	1	NaN	CGTGTTCACAGCGGACCTTGATTTAATGTCCATACAATTAAGGCACGCGGTGAATGCCAA
Acanthopagrus_latus	Hsa-Mir-124-P3-v2	NC_051045.1	12096533	12096591	-	91.9	1	NaN	CGTGTTCACAGCGGACCTTGATTTAATGTCCATACAATTAAGGCACGCGGTGAATGCCA
Acanthopagrus_latus	Hsa-Mir-10-P2c	NC_051051.1	15288312	15288370	+	61.4	1	NaN	AAACCCGTAGATCCGATCTTGTGGCAAATCTGACAGCACAAGCTCGCCTCTGTGGGTCT
Acanthopagrus_latus	Hsa-Let-7-P1c	NC_051051.1	15288676	15288741	+	98.8	1	NaN	TTGAGGTAGTAGGTTGTATGGTTTAGAATTACACCCTGGGAGTTAACTGTACAACCTTCTAGCTTT
Acanthopagrus_latus	Hsa-Mir-10-P3c	NC_051051.1	15297308	15297369	+	53.4	1	NaN	CTCCCTGAGACCCTAACTTGTGAGCTCTCTTGATAAAAAATCACGGGTTAGGCTCTTGGGAC
Acanthopagrus_latus	Hsa-Mir-155	NC_051042.1	17387655	17387713	+	50.9	1	NaN	GTTAATGCTAATCGTGATAGGGGTTGTTCCTCAGCAGACAcctaacatgttagcattag
Acanthopagrus_latus	Hsa-Mir-130-P1b	NC_051043.1	894095	894155	-	66.7	1	NaN	ACTCTTTCCCTGTTGCACTactgttggagctgcagcaaGCAGTGCAATAATGAAAGGGCAT
Acanthopagrus_latus	Hsa-Let-7-P2b2	NC_051046.1	15942386	15942461	-	89	1	NaN	TGAGGTAGTAGGTTGTGTGGTTTCAGGGTAGTGATTTTGCCCAATCAGGAGATAACTATACAACCTACTGCCTTCC
Acanthopagrus_latus	Hsa-Mir-128-P2	NC_051041.1	13599601	13599658	+	57.8	1	NaN	AGGGGGCCGTTACACTGTCAGAGATGTAGTCTGAGGGTCTCACAGTGAACCGGTCtct
Acanthopagrus_latus	Hsa-Mir-138-P1	NC_051055.1	1413528	1413588	-	58.8	1	NaN	CAGCTGGTGTTGTGAATCAGGCCGCTGAAATGTCAGACACGGCTTCTTCACAACACCAGGG
Acanthopagrus_latus	Hsa-Let-7-P2c3	NC_051044.1	14055330	14055406	+	69.6	1	NaN	CTGAGGTAGTTGTTTGTACAGTTTGAGGGTCTGTGATTCTGCCCCATACAGGAGCTAACTGTACAAGTGACTGCCTT
Acanthopagrus_latus	Hsa-Mir-15-P2b	NC_051040.1	12484486	12484549	+	51	1	NaN	TTAGCAGCACGTAAATATTGGCGTGTGAGAAATGACCCCAACCCCAATATTAGCAGTGCTGCTT
Acanthopagrus_latus	Hsa-Mir-218-P1	NC_051039.1	14942272	14942337	+	73.5	1	NaN	TTTGTGCTTGATCTAACCATGTGGCTGCCAGGTTCCTATAGTGGAACATGGTTCTGTCAAGCACCA
Acanthopagrus_latus	Hsa-Mir-9-P2	NC_051043.1	9980971	9981028	+	77.5	1	NaN	ATCTTTGGTTATCTAGCTGTATGAGTGTTCTGCTCGTCATAAAGCTAGATAACCGAAA
Acanthopagrus_latus	Hsa-Mir-143	NC_051056.1	6923237	6923291	-	83.3	1	NaN	GGTGCAGTGCTGCATCTCTGGTCAGTTGGTAGTCTGAGATGAAGCACTGTAGCTC
Acanthopagrus_latus	Hsa-Mir-145	NC_051056.1	6922352	6922414	-	71.3	1	NaN	GTCCAGTTTTCCCAGGAATCCCTTGACCTATCAGAAAAGGGGGATTCCTGGAAATACTGTTCT
Acanthopagrus_latus	Hsa-Mir-103-P1	NC_051054.1	3898441	3898498	+	68.9	1	NaN	CAGCCTCTTTACGGTGCTGCCTTGTGGCGTCTTGATCAAGCAGCATTGTACAGGGCTA
Acanthopagrus_latus	Hsa-Mir-1-P3	NC_051060.1	17465795	17465853	+	65.4	1	NaN	GACATGCTTCCTTATATCCCCATATTAATACACCACTTATGGAATGTAAGGAAGTGTGT
Acanthopagrus_latus	Hsa-Mir-133-P3-v1	NC_051060.1	17466689	17466747	+	65.3	1	NaN	GGCTGGTCAAACGGAACCAAGTCAGGTGTTTCTGTGAGGTTTGGTCCCCTTCAACCAGC
Acanthopagrus_latus	Hsa-Mir-133-P3-v2	NC_051060.1	17466689	17466747	+	65.3	1	NaN	GGCTGGTCAAACGGAACCAAGTCAGGTGTTTCTGTGAGGTTTGGTCCCCTTCAACCAGC
Acanthopagrus_latus	Hsa-Mir-30-P1a	NC_051041.1	13318579	13318643	-	64.2	1	NaN	TGTAAACATCCTTGACTGGAAGCTGGGGTTTGGACAGCGAGGGCTTTCAGTCGGATGTTTGCAGC
Acanthopagrus_latus	Hsa-Mir-489-v2	NC_051041.1	17140771	17140831	-	61.8	1	NaN	TGGTCGTATGTATGACGTCATTTACTTCAATGTTTGGAGTGACATCATATGTACGGCTGCT
Acanthopagrus_latus	Hsa-Mir-489-v1	NC_051041.1	17140772	17140830	-	59.2	1	NaN	GGTCGTATGTATGACGTCATTTACTTCAATGTTTGGAGTGACATCATATGTACGGCTGC
Acanthopagrus_latus	Hsa-Mir-92-P2c	NC_051056.1	27893086	27893145	-	66.2	1	NaN	AGGCGGAGACTTGGGCAATTGCCGGCCATCCCAGAGGGCATTGCACTTGTCTCGGTCTGA
Acanthopagrus_latus	Hsa-Mir-129-P1	NC_051052.1	15018921	15018984	+	78.7	1	NaN	TCTTTTTGCGGTCTGGGCTTGCTGTTCCTAAGGCAGTAGCCAGGAAGCCCTTACCCCAAAAAGT
Acanthopagrus_latus	Hsa-Mir-96-P2	NC_051052.1	13077568	13077631	+	94.2	1	NaN	GTTTGGCAATGGTAGAACTCACACTGGTGAGGTAGATGGATCCGGTGGTTCTAGACTTGCCAAC
Acanthopagrus_latus	Hsa-Mir-96-P2	NC_051046.1	6224312	6224375	+	77.8	1	NaN	GTTTGGCAATGGTAGAACTCACTCTGGTGGGCTGGAAGGATCCGGTGGTTCTAGACTTGCCAAC
Acanthopagrus_latus	Hsa-Mir-96-P1	NC_051046.1	6224052	6224114	+	70.2	1	NaN	TTTTGGCACTAgcacatttttgctttgtttctccTCGCTTGAGCAATCATGTGTAGTGCCAAT
Acanthopagrus_latus	Hsa-Mir-96-P1	NC_051052.1	13077128	13077190	+	69.3	1	NaN	TTTTGGCACTAGCACATTTTTGCTTCTGTATATATACTTTGAGCAATTATGTGTAGTGCCAAT
Acanthopagrus_latus	Hsa-Mir-96-P3-v1	NC_051052.1	13076840	13076900	+	65.8	1	NaN	GTATGGCACTGGTAGAATTCACTGTGAGAGCTCACTATCAGTGAATTACCATAGGGCcata
Acanthopagrus_latus	Hsa-Mir-96-P3-v1	NC_051046.1	6223910	6223970	+	62.8	1	NaN	GTATGGCACTGGTAGAATTCACTGTCACAGCACACTATCAGTGAATTACCATAGGGCCATA
Acanthopagrus_latus	Hsa-Mir-96-P3-v2	NC_051052.1	13076841	13076899	+	63.3	1	NaN	TATGGCACTGGTAGAATTCACTGTGAGAGCTCACTATCAGTGAATTACCATAGGGCcat
Acanthopagrus_latus	Hsa-Mir-96-P3-v2	NC_051046.1	6223911	6223969	+	60.5	1	NaN	TATGGCACTGGTAGAATTCACTGTCACAGCACACTATCAGTGAATTACCATAGGGCCAT
Acanthopagrus_latus	Hsa-Mir-29-P1a	NC_051052.1	3874640	3874700	+	60.8	1	NaN	AACTGATTTCTTCTGGTGCTTAGAGCCCCACTGCAGCCTTCTAGCACCATTTGAAATCGGT
Acanthopagrus_latus	Hsa-Mir-29-P2a	NC_051052.1	3874473	3874535	+	67.6	1	NaN	AGCTGGTTTCATGTGGTGGTTTAGATGTGTGTTCCCGTTGTCTAGCACCATTTGAAATCAGTG
Acanthopagrus_latus	Hsa-Mir-153-P2	NC_051057.1	16965429	16965488	+	95.9	1	NaN	TGTCATTTTTGTGATGTTGCAGCTAGTAATATGAGCCCAGTTGCATAGTCACAAAAGTGA
Acanthopagrus_latus	Hsa-Mir-124-P1-v1	NC_051060.1	7144963	7145023	-	86.1	1	NaN	CGTGTTCACAGCGGACCTTGATTTAAATGTCCATACAATTAAGGCACGCGGTGAATGCCAA
Acanthopagrus_latus	Hsa-Mir-124-P1-v2	NC_051060.1	7144964	7145023	-	84.6	1	NaN	CGTGTTCACAGCGGACCTTGATTTAAATGTCCATACAATTAAGGCACGCGGTGAATGCCA
Acanthopagrus_latus	Hsa-Mir-124-P2-v1	NC_051057.1	14308282	14308340	-	91.4	1	NaN	CGTGTTCACAGCGGACCTTGATTTAATGTCTTACAATTAAGGCACGCGGTGAATGCCAA
Acanthopagrus_latus	Hsa-Mir-124-P2-v2	NC_051057.1	14308283	14308340	-	90.3	1	NaN	CGTGTTCACAGCGGACCTTGATTTAATGTCTTACAATTAAGGCACGCGGTGAATGCCA
Acanthopagrus_latus	Hsa-Mir-30-P1c	NC_051041.1	22664951	22665010	-	65.5	1	NaN	TGTAAACATCCCCGACTGGAAGCTGTCTATCCACAGAGCTTTCAGTCTGATGTTTACTGC
Acanthopagrus_latus	Hsa-Mir-101-P2-v2	NC_051050.1	12055716	12055774	-	65.1	1	NaN	TCAGTTATCATGGTACCGGTGCTGTGTCCCTCTCAAGTACAGTACTATGATAACTGAAG
Acanthopagrus_latus	Hsa-Mir-101-P2-v1	NC_051050.1	12055715	12055769	-	62.3	1	NaN	TATCATGGTACCGGTGCTGTGTCCCTCTCAAGTACAGTACTATGATAACTGAAGA
Acanthopagrus_latus	Hsa-Mir-31	NC_051048.1	20820951	20821010	-	60.2	1	NaN	AGGCAAGATGTTGGCATAGCTGTTGAATTGAATGCCCTGCTATGCCATCAAATTGCCATC
Acanthopagrus_latus	Hsa-Mir-204-P1	NC_051043.1	8201089	8201147	+	62.2	1	NaN	CTTCCCTTTGTCATCCTATGCCTGGACTCATGCAAAAGGGGCTGGGAAGGCAAAGGGAC
Acanthopagrus_latus	Hsa-Mir-7-P1	NC_051043.1	25498254	25498317	-	73	1	NaN	tgtggaagactagtgattttgttgtttttagttaGATCAACCGACAACAAATCACAGTCTGCCA
Acanthopagrus_latus	Hsa-Mir-7-P1	NC_051046.1	26749971	26750033	+	60.5	1	NaN	GTGGAAGACtagtgattttgttgttgtacattCACGTTCTTGACAACAAGTCACAGTCTGCCT
Acanthopagrus_latus	Hsa-Let-7-P2a1	NC_051044.1	30291727	30291797	-	78.3	1	NaN	TGAGGTAGTAGGTTGTATAGTTTTAGGGTCACACCCGCACTTGGAGATAACTATTCAACTTACTGTCTTTC
Acanthopagrus_latus	Hsa-Let-7-P2b1	NC_051044.1	30291561	30291637	-	97.3	1	NaN	TGAGGTAGTAGATTGTATAGTTGTAGGGTAGAGATTTTGCCCTGTTTTGGAGATAACTATACAATCTATTGCCTTCC
Acanthopagrus_latus	Hsa-Mir-23-P2	NC_051043.1	23820655	23820713	-	75.1	1	NaN	GGTTCCTGGCGTGCTGATTTGTGACTTATGATAAAATCACATTGCCAGGGATTACCACA
Acanthopagrus_latus	Hsa-Mir-27-P2	NC_051043.1	23820302	23820364	-	85.9	1	NaN	AGAGCTTAGCTGATTGGTGAACAGTGATTGATTTCCTCTTTGTTCACAGTGGCTAAGTTCTGC
Acanthopagrus_latus	Hsa-Mir-24-P2	NC_051049.1	14740537	14740595	+	63.4	1	NaN	CGTGCCTACTGAACTGGTATCAGTGTTTTACCTGAAAACTGGCTCAGTTCAGCAGGAAC
Acanthopagrus_latus	Hsa-Mir-24-P2	NC_051059.1	15724630	15724691	+	60.3	1	NaN	TGTGCCTACTGAGCTGATAACAGTTCGATGTTAAACAAACACTGGCTCAGTTCAGCAGGAAC
Acanthopagrus_latus	Hsa-Mir-24-P2	NC_051059.1	14050154	14050212	+	49.9	1	NaN	TGTGCCTACTGAACTGGATTCAGTGTGATTTTGCAGAACTGGCTCAGTCCAGCAGGAAC
Acanthopagrus_latus	Hsa-Mir-455	NC_051050.1	18593811	18593868	-	92.5	1	NaN	TATGTGCCCTTGGACTACATCGTGGAAGCCAGCACCATGCAGTCCATGGGCATATACA
Acanthopagrus_latus	Hsa-Mir-455	NC_051043.1	18545719	18545776	-	92.5	1	NaN	TATGTGCCCTTGGACTACATCGTGGAAGCCAGCACCATGCAGTCCATGGGCATATACA
Acanthopagrus_latus	Hsa-Mir-181-P2b	NC_051043.1	2680262	2680320	-	67.5	1	NaN	TAAACATTCATTGCTGTCGGTGggtttacattaaaataactcACTGATCAATGAATGCA
Acanthopagrus_latus	Hsa-Mir-219-P2	NC_051043.1	14299618	14299683	+	60.8	1	NaN	CTGATTGTCCAAACGCAATTCTTGTGAAATTTCAATTCCAAACCCGAGAATTGTGCCTGGACATCT
Acanthopagrus_latus	Hsa-Mir-219-P2-as	NC_051043.1	14299618	14299684	-	55.6	1	NaN	CAGATGTCCAGGCACAATTCTCGGGTTTGGAATTGAAATTTCACAAGAATTGCGTTTGGACAATCAG
Acanthopagrus_latus	Hsa-Mir-126-v1	NC_051050.1	21770405	21770462	+	69.3	1	NaN	CCATTATTACTTTTGGTACGCGCTATGCCACTCTCAACTCGTACCGTGAGTAATAATG
Acanthopagrus_latus	Hsa-Mir-126-v2	NC_051050.1	21770405	21770462	+	69.3	1	NaN	CCATTATTACTTTTGGTACGCGCTATGCCACTCTCAACTCGTACCGTGAGTAATAATG
Acanthopagrus_latus	Hsa-Mir-126-v3	NC_051050.1	21770405	21770462	+	69.3	1	NaN	CCATTATTACTTTTGGTACGCGCTATGCCACTCTCAACTCGTACCGTGAGTAATAATG
Acanthopagrus_latus	Hsa-Mir-221-P1	NC_051047.1	1461107	1461170	-	73.7	1	NaN	ACCTGGCATACAATGTAGATTTCTGTGTGGGTCAATTCTACAGCTACATTGTCTGCTGGGTTTC
Acanthopagrus_latus	Hsa-Mir-221-P2	NC_051047.1	1461603	1461663	-	67.3	1	NaN	CTCAGTAGGCAGTGTAGATCCTGTGTAGCAATCAGCAGCTACATCTGGCTACTGGGTCTCC
Acanthopagrus_latus	Hsa-Let-7-P2b3	NC_051045.1	3491435	3491517	+	63.9	1	NaN	GTGAGGTAGtaagttgtgttgttgtggggTGTGGGATATTTCAACCCCTATTTTGGAGATACAACTATACAACTTACTGCCTT
Acanthopagrus_latus	Hsa-Let-7-P2b3	NC_051045.1	15693803	15693883	-	63.1	1	NaN	TGAGGTAGtaagttgtgttgttgttggggaTCAGGATTGTGCACCCCGTTCAGGAGATAACTATACAACTTACTGCCTTCC
Acanthopagrus_latus	Hsa-Let-7-P2a3	NC_051045.1	15694061	15694131	-	82.5	1	NaN	TGAGGTAGTAGTTTGTATAGTTTTAGGATCACACCAGATCTGGGAGATAACTATACAGTCTACTGTCTTTC
Acanthopagrus_latus	Hsa-Let-7-P2a3	NC_051045.1	3490891	3490960	+	80.9	1	NaN	ATGAGGTAGTAGTTTGTATAGTTTTAGGATCACACCAGATCTGGGAGATAACTATACAGCCTACTGTCTT
Acanthopagrus_latus	Hsa-Mir-223	NC_051051.1	6209408	6209470	+	76.7	1	NaN	TAGTGTATTTGACAAGCTGAGTTTGACACTCTGTATCCGTGAGTGTCAGTTTGTCAAATACCC
Acinonyx_jubatus	Hsa-Mir-8-P2a	NW_020834739.1	100950091	100950149	-	79	1	NaN	CATCTTACTGGGCAGCATTGGATGGTGTCAGGTCTCTAATACTGCCTGGTAATGATGAC
Acinonyx_jubatus	Hsa-Mir-8-P1a	NW_020834739.1	100949385	100949445	-	77.3	1	NaN	CATCTTACCGGACAGTGCTGGATTTCTTGGCTTGACTCTAACACTGTCTGGTAACGATGTT
Acinonyx_jubatus	Hsa-Mir-8-P3a	NW_020834739.1	100948013	100948071	-	55.2	1	NaN	GTCTTACCAGACACGGTTAGATCTGGGTTCCATTGTCTAATACTGTCTGGTAATGCCGT
Acinonyx_jubatus	Hsa-Mir-551-P1	NW_020834739.1	99201909	99201967	+	78.8	1	NaN	GGAAATCCAGAGCGGGTGAGGCCTGTCCGACCATTTCTAGGCGACCCACTCTTGGTTTC
Acinonyx_jubatus	Hsa-Mir-34-P1	NW_020834739.1	94863548	94863612	+	88.8	1	NaN	TTGGCAGTGTCTTAGCTGGTTGTTGTGAGTAatagtgaaggaagcaatcagcaagtATACTGCCC
Acinonyx_jubatus	Hsa-Mir-30-P1b	NW_020834739.1	69957967	69958030	-	99.1	1	NaN	TGTAAACATCCTTGACTGGAAGCTGTAAGGTGTTCAGAGGAGCTTTCAGTCGGATGTTTACAGC
Acinonyx_jubatus	Hsa-Mir-30-P2b	NW_020834739.1	69954940	69955000	-	96.2	1	NaN	TGTAAACATCCTACACTCTCAGCTGTGAGCTCAAGGTGGCTGGGAGAGGGTTGTTTACTCC
Acinonyx_jubatus	Hsa-Mir-101-P1-v2	NW_020834739.1	48277820	48277877	+	91.5	1	NaN	CTCAGTTATCACAGTGCTGATGCTGTCCATTCTAAAGGTACAGTACTGTGATAACTGA
Acinonyx_jubatus	Hsa-Mir-101-P1-v1	NW_020834739.1	48277821	48277876	+	89.4	1	NaN	TCAGTTATCACAGTGCTGATGCTGTCCATTCTAAAGGTACAGTACTGTGATAACTG
Acinonyx_jubatus	Hsa-Mir-186	NW_020834739.1	43249557	43249616	+	93.9	1	NaN	CCAAAGAATTCTCCTTTTGggctttctgattttattttaagccCAAAGGTGAATTTTTTG
Acinonyx_jubatus	Hsa-Mir-760	NW_020834739.1	22765443	22765500	-	84.6	1	NaN	CCCCTCAGTCCACCAGAGCCCGGATACCTCAGAAATTCGGCTCTGGGTCTGTGGGGAG
Acinonyx_jubatus	Hsa-Mir-137-P1-v2	NW_020834739.1	18979442	18979500	+	94.7	1	NaN	GACGGGTATTCTTGGGTGGATAATACGGATTACGTTGTTATTGCTTAAGAATACGCGTA
Acinonyx_jubatus	Hsa-Mir-137-P1-v1	NW_020834739.1	18979442	18979499	+	93.8	1	NaN	GACGGGTATTCTTGGGTGGATAATACGGATTACGTTGTTATTGCTTAAGAATACGCGT
Acinonyx_jubatus	Hsa-Mir-197	NW_020834739.1	9381879	9381939	-	84.8	1	NaN	CGGGTAGAGAGGGCAGTGGGAGGTAAGAGCTTTTCACCCTTCACCACCTTCTCCACCCAGC
Acinonyx_jubatus	Hsa-Mir-190-P2	NW_020834805.1	5095185	5095243	+	92.4	1	NaN	GTGATATGTTTGATATTGGGTTGTTTAATTAGGAACCAACTAAATATCAAACATATTCT
Acinonyx_jubatus	Hsa-Mir-92-P1c	NW_020834805.1	4404815	4404877	-	97.4	1	NaN	AGGGACGGGACGCGGTGCAGTGTTGTTCTTTCCCCCGCCAATATTGCACTCGTCCCGGCCTCC
Acinonyx_jubatus	Hsa-Mir-9-P1	NW_020834805.1	3587305	3587364	+	96	1	NaN	ATCTTTGGTTATCTAGCTGTATGAGTGGTGTGGAGTCTTCATAAAGCTAGATAACCGAAA
Acinonyx_jubatus	Hsa-Mir-214-v1	NW_020834798.1	1285240	1285301	+	98.8	1	NaN	CTGCCTGTCTACACTTGCTGTGCAGAACATCCGCTCACCTGTACAGCAGGCACAGACAGGCA
Acinonyx_jubatus	Hsa-Mir-214-v2	NW_020834798.1	1285240	1285301	+	98.8	1	NaN	CTGCCTGTCTACACTTGCTGTGCAGAACATCCGCTCACCTGTACAGCAGGCACAGACAGGCA
Acinonyx_jubatus	Hsa-Mir-199-P3-v1	NW_020834798.1	1279536	1279595	+	96.6	1	NaN	CCCCAGTGTTCAGACTACCTGTTCAGGACAATGCCGTTGTACAGTAGTCTGCACATTGGT
Acinonyx_jubatus	Hsa-Mir-199-P3-v2	NW_020834798.1	1279536	1279595	+	96.6	1	NaN	CCCCAGTGTTCAGACTACCTGTTCAGGACAATGCCGTTGTACAGTAGTCTGCACATTGGT
Acinonyx_jubatus	Hsa-Mir-199-P3-v3	NW_020834798.1	1279536	1279595	+	96.6	1	NaN	CCCCAGTGTTCAGACTACCTGTTCAGGACAATGCCGTTGTACAGTAGTCTGCACATTGGT
Acinonyx_jubatus	Hsa-Mir-488	NW_020834759.1	3044778	3044836	-	88	1	NaN	CCCAGATAATGGCACTCTCAAACAAGTTTTGAAGTTGTTTGAAAGGCTATTTCTTGGTC
Acinonyx_jubatus	Hsa-Mir-181-P2a	NW_020834759.1	21747075	21747135	-	96	1	NaN	AACATTCATTGCTGTCGGTGGGTTGAACTGTGTGGACAAGCTCACTGAACAATGAATGCAA
Acinonyx_jubatus	Hsa-Mir-181-P1a	NW_020834759.1	21747260	21747321	-	97.5	1	NaN	AACATTCAACGCTGTCGGTGAGTttggaattaaaatcaaaaccatcGACCGTTGATTGTACC
Acinonyx_jubatus	Hsa-Mir-135-P3	NW_020834759.1	27517823	27517883	-	83.1	1	NaN	TATGGCTTTTCATTCCTATGTGATTGCTGTTTCTAATTCATGTAGGGCTAAAAGCCATGGG
Acinonyx_jubatus	Hsa-Mir-29-P1b	NW_020834759.1	19033218	19033274	+	94	1	NaN	GACCGATTTCTCCTGGTgttcagagtctgtttttgtCTAGCACCATTTGAAATCGGT
Acinonyx_jubatus	Hsa-Mir-29-P1b	NW_020834759.1	19093998	19094054	+	94	1	NaN	GACCGATTTCTCCTGGTgttcagagtctgtttttgtCTAGCACCATTTGAAATCGGT
Acinonyx_jubatus	Hsa-Mir-29-P2b-v1	NW_020834759.1	19032643	19032705	+	99.9	1	NaN	GCTGGTTTCACATGGTGGCTTAGATTTTTCCATCTTTGTATCTAGCACCATTTGAAATCAGTG
Acinonyx_jubatus	Hsa-Mir-29-P2b-v2	NW_020834759.1	19032644	19032704	+	97.9	1	NaN	CTGGTTTCACATGGTGGCTTAGATTTTTCCATCTTTGTATCTAGCACCATTTGAAATCAGT
Acinonyx_jubatus	Hsa-Mir-205-P1	NW_020834759.1	17578064	17578122	-	91.5	1	NaN	TCCTTCATTCCACCGGAGTCTGTCTCGTACCCAACCAGATTTCAGTGGAGTGAAGTTCA
Acinonyx_jubatus	Hsa-Mir-192-P2	NW_020834759.1	40770704	40770763	-	74.4	1	NaN	ATGACCTATGAACTGACAGACAATTTGGCTAAGTCTGTCTGTCATTTCTGTAGGCCAATA
Acinonyx_jubatus	Hsa-Mir-194-P2	NW_020834759.1	40771011	40771068	-	90.1	1	NaN	TGTAACAGCAACTCCATGTGGACTGTGTACCAATGTCCAGTGGAGATGCTGTTACTTT
Acinonyx_jubatus	Hsa-Mir-4677	NW_020834798.1	8945899	8945956	+	69.4	0	NaN	ATTGTTCTTTGGTCTTTCAGCCATGACCTGACCTTCTGTCCGCAAGACCAAAGAGCTC
Acinonyx_jubatus	Hsa-Mir-511	NW_020834758.1	16281017	16281079	+	49.4	0	NaN	ACATGTCTTTTGCTCTGCAGTCAGTCAGTAAAAGCTTTCTTGGTGAATTTGCGGCAGATGACA
Acinonyx_jubatus	Hsa-Mir-1296	NW_020834741.1	5140800	5140864	-	97.6	1	NaN	TTAGGGCCCTGGCTCCATCTCCTTTAGGAAAACCTTCTGTGGGGAGTGGGGCTTTGACCCTAACC
Acinonyx_jubatus	Hsa-Mir-346	NW_020834741.1	24319368	24319427	-	92.2	1	NaN	TGTCTGCCCGCATGCCTGCCTCTTTGTTGCTCTgaaggaggcaggggctgggcctgCAGC
Acinonyx_jubatus	Hsa-Mir-103-P3	NW_020834741.1	30009239	30009298	-	94.9	1	NaN	agcTTCTTTACAGTGTTGCCTTGTGGCATGGAGTTCAAGCAGCATTGTACAGGGCTATCA
Acinonyx_jubatus	Hsa-Mir-3085	NW_020834741.1	36471824	36471884	-	87.6	1	NaN	AGGTGCCATTCTGAGGGCCAAGAGTTTGATTATGCGTCACTCTGGCTGCTATGGCCCCCTC
Acinonyx_jubatus	Hsa-Mir-1287	NW_020834741.1	36934149	36934209	-	81.3	1	NaN	TGCTGGATCAGTGGTTTGAGTCCGAGCCTCTAAAAGCCACTCTGGCAACGGATGCTGTGAT
Acinonyx_jubatus	Hsa-Mir-146-P2	NW_020834741.1	40262034	40262092	+	68.6	1	NaN	CTGAGAACTGAATTCCATAGGCTGTAAGCTCAAGCAAATGGCCTAGGGACTCAGTTCTG
Acinonyx_jubatus	Hsa-Mir-1307	NW_020834741.1	41055555	41055616	-	91.6	1	NaN	TCGACCGGACCTCGACCGGCTCGTCTATGTTGCCAATCGACTCGGCGTGGCGTCGGTCGTGG
Acinonyx_jubatus	Hsa-Mir-6715	NW_020834741.1	48743303	48743358	+	85.9	1	NaN	CACAGGCACAGCCGGTTTGAGCATTTTCACTGAATTGCCAAACCAGTTGTGCCTGT
Acinonyx_jubatus	Hsa-Mir-9851	NW_020834741.1	52748734	52748790	-	54.7	1	NaN	CCGGCGCTGGCAGTGTCGGTGGCACTTGCACGGTGGCAGTGGCACCAGCACTGGCGG
Acinonyx_jubatus	Hsa-Mir-202	NW_020834741.1	66522608	66522665	-	81.8	0	NaN	TTCCTATGCATATACTTCTTTGAGGGTCAGGCCTAAAGAGGTGTAAGGCATGGGAAAA
Acinonyx_jubatus	Hsa-Mir-210	NW_020834827.1	788377	788435	+	81.2	1	NaN	CAGCCACTGCCCACCGCACACTGCGCTGCTCCGGACCCACTGTGCGTGTGACAGCGGCT
Acinonyx_jubatus	Hsa-Mir-675	NW_020834796.1	280672	280728	-	70.8	1	NaN	TGGCGCGGAGAGGGCCCACAGCGTACTTGGTGACACTGTATGCCTTCACCGCTCAGC
Acinonyx_jubatus	Hsa-Mir-1343	NW_020834757.1	12594923	12594981	-	87	1	NaN	TGGGGAGCGGCCCCCGGGCGGGCCTCTGCTCTGGCCCCTCCTGGGGCCCGCACTCTCGC
Acinonyx_jubatus	Hsa-Mir-670	NW_020834757.1	5503368	5503430	-	88.3	1	NaN	CCCTGAGTGTATGTGGTGAACCTGAATTTGTCTTGGGTTTCCTCATACTCATTCAGGAGTGTC
Acinonyx_jubatus	Hsa-Mir-129-P2	NW_020834757.1	5481514	5481577	-	92	1	NaN	CTTTTTGCGGTCTGGGCTTGCTGTACATAACTCAATAGCCGGAAGCCCTTACCCCAAAAAGCAT
Acinonyx_jubatus	Hsa-Mir-130-P1a	NW_020834796.1	11410318	11410379	-	89.6	1	NaN	GCTCTTTTCACATTGTGCTACTGTCTGCACCTACCACTAGCAGTGCAATGTTAAAAGGGCAT
Acinonyx_jubatus	Hsa-Mir-1908	NW_020834796.1	8345401	8345457	+	60.9	0	NaN	GCGGCGGAGTTGGCGATTGGTCCAGATTTGTGGTGCCACCGTCCACCGGCTCCGCCC
Acinonyx_jubatus	Hsa-Mir-192-P1	NW_020834796.1	6136989	6137052	+	97.8	1	NaN	TCTGACCTATGAATTGACAGCCAGTGTTCTCATCTCCCCTCTGGCTGCCAATTCCATAGGTCAC
Acinonyx_jubatus	Hsa-Mir-194-P1	NW_020834796.1	6136802	6136858	+	89.6	1	NaN	CTGTAACAGCAACTCCATGTGGAAGTGCCCACTGGTTCCAGTGGGGCTGCTGTTATC
Acinonyx_jubatus	Hsa-Mir-139	NW_020834775.1	2154039	2154097	-	94.1	1	NaN	TCTACAGTGCACGTGTCTCCAGTGTGGCTCGGAGGCTGGAGACGCGGCCCTGTTGGAGT
Acinonyx_jubatus	Hsa-Mir-326	NW_020834775.1	4509147	4509206	-	91.1	1	NaN	ggaggcagggccTTTGTGAAGGCGGGTGGTGTTCGGATCGCCTCTGGGCCCTTCCTCCAG
Acinonyx_jubatus	Hsa-Mir-28-P3	NW_020834775.1	8283179	8283247	-	92.3	1	NaN	aaggagcttacaatctagcTGGGGGTGAACGGCTTGCACATGAACACAACTAGACTGTGAGCTTCTAGA
Acinonyx_jubatus	Hsa-Mir-34-P2a	NW_020834771.1	5155602	5155659	+	73.7	1	NaN	TAGGCAGTGTAATTAGCTGATTGTACTCTGGTGCTCACAATCACTAACTCCACTGCCA
Acinonyx_jubatus	Hsa-Mir-34-P2b	NW_020834771.1	5156214	5156267	+	89.9	1	NaN	TAGGCAGTGTAGTTAGCTGATTGCTAATAGTACCAATCACTAACCACACGGCCA
Acinonyx_jubatus	Hsa-Mir-10-P3a	NW_020834771.1	14714052	14714113	-	97	1	NaN	TCCCTGAGACCCTAACTTGTGATGTTTACCGTTTAAATCCACGGGTTAGGCTCTTGGGAGCT
Acinonyx_jubatus	Hsa-Let-7-P1a	NW_020834771.1	14759455	14759521	-	102	1	NaN	TGAGGTAGTAGGTTGTATAGTTTAGAATTACATCAAGGGAGATAACTGTACAGCCTCCTAGCTTTCC
Acinonyx_jubatus	Hsa-Mir-10-P2a	NW_020834771.1	14765231	14765287	-	80.8	1	NaN	AACCCGTAGATCCGAACTTGTGGTGATAGTCCACACAAGCTTGTGTCTATAGGTATG
Acinonyx_jubatus	Hsa-Mir-8-P2b	NW_020834758.1	41052748	41052809	+	89.5	1	NaN	CCGTCTTACCCAGCAGTGTTTGGGTGCTGGTTGGGAGTCTCTAATACTGCCGGGTAATGATG
Acinonyx_jubatus	Hsa-Mir-8-P1b	NW_020834758.1	41053166	41053229	+	100.6	1	NaN	CCATCTTCCAGTACAGTGTTGGATGGTCTAATTGTGAAGCTCCTAACACTGTCTGGTAAAGATG
Acinonyx_jubatus	Hsa-Mir-196-P2	NW_020834768.1	34494382	34494439	+	93.5	1	NaN	TTAGGTAGTTTCATGTTGTTGGGATTGAGTTTTGAACTCGGCAACAAGAAACTGCCTG
Acinonyx_jubatus	Hsa-Mir-615	NW_020834768.1	34536745	34536807	+	97.3	1	NaN	ggggggtcCCCGGTGCTCGGATCTCGAGGGTGCTTATTGTTCGGTCCgagcctgggtctccct
Acinonyx_jubatus	Hsa-Mir-148-P3	NW_020834768.1	34803964	34804023	+	96.9	1	NaN	TGAAGTTCTGTTATACACTCAGGCTGTGGCTCTCTGAAAGTCAGTGCATCACAGAACTTT
Acinonyx_jubatus	Hsa-Mir-26-P2	NW_020834754.1	56967928	56967986	+	96.1	1	NaN	ATTCAAGTAATCCAGGATAGGCTGTTTCCATCTGTGAGGCCTATTCTTGATTACTTGTT
Acinonyx_jubatus	Hsa-Let-7-P2c2	NW_020834754.1	52857209	52857285	-	108.4	1	NaN	TGAGGTAGTAGTTTGTGCTGTTGGTCGGGTTGTGACATTGCCCGCTGTGGAGATAACTGCGCAAGCTACTGCCTTGC
Acinonyx_jubatus	Hsa-Mir-1252	NW_020834754.1	38706605	38706663	-	48.5	0	NaN	TATAGAAAGAAGCTGAATTCATTTGGAAAAGAACATTCCAAATCAACTTGATACCTTTT
Acinonyx_jubatus	Hsa-Mir-3059	NW_020834754.1	32530503	32530559	+	93.9	1	NaN	ctttcctctctgccccataGGGTGTAGCTCTAACTACCCTCTAGGGAAGAGAAGGTT
Acinonyx_jubatus	Hsa-Mir-331	NW_020834754.1	25206037	25206092	-	92	1	NaN	cTAGGTATGGTCCCAGGGATCCCAGATCAAACCAGGCCCCTGGGCCTATCCTAGAA
Acinonyx_jubatus	Hsa-Mir-1251	NW_020834754.1	23370871	23370929	-	94.8	1	NaN	ACTCTAGCTGCCAAAGGCGCTTCTCCTTCTGAACAGAGCGCTTTGCTCAGCCAGTGTAG
Acinonyx_jubatus	Hsa-Mir-135-P2	NW_020834754.1	23301255	23301314	-	94.6	1	NaN	TATGGCTTTTTATTCCTATGTGATAGTAATAAAGTCTCATGTAGGGATGGAAGCCATGAA
Acinonyx_jubatus	Hsa-Mir-3613	NW_020834749.1	21162416	21162473	+	88.5	1	NaN	ttgttgtacttttttttttgttcgttGCATTtttaggaacaaaaaaaaaagcccaacc
Acinonyx_jubatus	Hsa-Mir-15-P2a	NW_020834749.1	21114489	21114552	+	100.1	1	NaN	TTAGCAGCACGTAAATATTGGCGTTAAGATTCTAAAATTATCTCCAGTATTAACTGTGCTGCTG
Acinonyx_jubatus	Hsa-Mir-15-P1a	NW_020834749.1	21114349	21114406	+	94.6	1	NaN	GTAGCAGCACATAATGGTTTGTGGATTTTGAAAAGGTGCAGGCCATATTGTGCTGCCT
Acinonyx_jubatus	Hsa-Mir-17-P1a	NW_020834749.1	62440654	62440712	+	95.5	1	NaN	TCAAAGTGCTTACAGTGCAGGTAGTGATATGTGCATCTACTGCAGTGAAGGCACTTGTA
Acinonyx_jubatus	Hsa-Mir-17-P2a	NW_020834749.1	62440792	62440854	+	99.4	1	NaN	CTAAGGTGCATCTAGTGCAGATAGTGAAGTAGATTAGCATCTACTGCCCTAAGTGCTCCTTCT
Acinonyx_jubatus	Hsa-Mir-19-P1	NW_020834749.1	62440940	62440996	+	93.6	1	NaN	TAGTTTTGCATAGTTGCACTACAAGAAGAATGTAGTTGTGCAAATCTATGCAAAACT
Acinonyx_jubatus	Hsa-Mir-17-P3a	NW_020834749.1	62441104	62441161	+	94.7	1	NaN	CTAAAGTGCTTATAGTGCAGGTAGTGTTTAGTTATCTACTGCATTATGAGCACTTAAA
Acinonyx_jubatus	Hsa-Mir-19-P2a	NW_020834749.1	62441239	62441298	+	96.8	1	NaN	TAGTTTTGCAGGTTTGCATCCAGCTGTGTGATATTCTGCTGTGCAAATCCATGCAAAACT
Acinonyx_jubatus	Hsa-Mir-92-P1a	NW_020834749.1	62441356	62441413	+	93.1	1	NaN	CAGGTTGGGATCGGTTGCAATGCTGTGTTTCTGTATGGTATTGCACTTGTCCCGGCCT
Acinonyx_jubatus	Hsa-Mir-342	NW_020834750.1	70294049	70294114	+	91.8	1	NaN	GAGGGGTGCTATCTGTGATTGAGGGACATGGCAAATAGAATTGTCTCACACAGAAATCGCACCCGT
Acinonyx_jubatus	Hsa-Mir-345	NW_020834750.1	70457813	70457869	+	80.2	1	NaN	TGCTGACTCCTAGTCCAGTGCTCGTGATGGCTGGTGGGCCCTGAACTAGGGGTCTGG
Acinonyx_jubatus	Hsa-Mir-493	NW_020834750.1	70957762	70957822	+	97.3	1	NaN	CTTGTACATGGTAGGctttcattcattcgtttgcACATTCGGTGAAggtctactgtgtgcc
Acinonyx_jubatus	Hsa-Mir-337-as	NW_020834750.1	70961002	70961060	-	73.4	1	NaN	GGAAAGGCGCCATATAGGAGCTGGAAAACTGTATGTCAACTCCTGTATGGAGCCGTTCT
Acinonyx_jubatus	Hsa-Mir-337-v1	NW_020834750.1	70961002	70961060	+	77.7	1	NaN	AGAACGGCTCCATACAGGAGTTGACATACAGTTTTCCAGCTCCTATATGGCGCCTTTCC
Acinonyx_jubatus	Hsa-Mir-337-v2	NW_020834750.1	70961002	70961060	+	77.7	1	NaN	AGAACGGCTCCATACAGGAGTTGACATACAGTTTTCCAGCTCCTATATGGCGCCTTTCC
Acinonyx_jubatus	Hsa-Mir-431	NW_020834750.1	70966615	70966678	+	100	1	NaN	GTGTCTTGCAGGCCGTCATGCAGGCCACACTGACGGTAACGTTGCAGGTCGTCTTGCAGGGCTT
Acinonyx_jubatus	Hsa-Mir-433	NW_020834750.1	70967487	70967559	+	107.8	1	NaN	GTACGGTGAGCCTGTCATTATTCAGAGAGGCTAGATCCTCTGTGTTGAGAAGGATCATGATGGGCTCCTCGGT
Acinonyx_jubatus	Hsa-Mir-127	NW_020834750.1	70968591	70968645	+	91.4	1	NaN	GCTGAAGCTCAGAGGGCTCTGATTCAGAAAGATCATCGGATCCGTCTGAGCTTGG
Acinonyx_jubatus	Hsa-Mir-432	NW_020834750.1	70970074	70970141	+	96	1	NaN	GTCTTGGAGTAGGTCATTGGGTGGATCCTTTATTTCCCTACGTGGGCCACTGGATGGCCCCTCCATGT
Acinonyx_jubatus	Hsa-Mir-136-v1	NW_020834750.1	70970261	70970315	+	88.6	1	NaN	GACTCCATTTGTTTTGATGATGGATTCTTACGCTCCATCATCGTCTCAAATGAGT
Acinonyx_jubatus	Hsa-Mir-136-v2	NW_020834750.1	70970261	70970315	+	88.6	1	NaN	GACTCCATTTGTTTTGATGATGGATTCTTACGCTCCATCATCGTCTCAAATGAGT
Acinonyx_jubatus	Hsa-Mir-370	NW_020834750.1	70997048	70997103	+	92	1	NaN	CCAGGTCACGTCTCTGCAGTTACACAGCTCATGAGTGCCTGCTGGGGTGGAAcctg
Acinonyx_jubatus	Hsa-Mir-154-P7	NW_020834750.1	71117090	71117147	+	85.1	1	NaN	GTGGTAGACTGTGGAACGTAGGCTTTATGATTTTTGACCTATGTAACATGGTCCACTA
Acinonyx_jubatus	Hsa-Mir-154-P13	NW_020834750.1	71118396	71118450	+	91.8	1	NaN	ATAGTAGACCGTATAGCGTACGCTTTATCTGTGACGTATGTAACACGGTCCACTA
Acinonyx_jubatus	Hsa-Mir-154-P2-v1	NW_020834750.1	71118855	71118908	+	90.5	1	NaN	AATGGTTTACCGTCCCACATACATTTTGAATATGTATGTGGGACGGTAAACCGC
Acinonyx_jubatus	Hsa-Mir-154-P2-v2	NW_020834750.1	71118856	71118907	+	88.3	1	NaN	ATGGTTTACCGTCCCACATACATTTTGAATATGTATGTGGGACGGTAAACCG
Acinonyx_jubatus	Hsa-Mir-154-P8	NW_020834750.1	71120068	71120123	+	89.5	1	NaN	GATGGTTGACCATAGAACATGCGCTATCTCTATGTCGTATGTAATATGGTCCACGT
Acinonyx_jubatus	Hsa-Mir-154-P30	NW_020834750.1	71120626	71120680	+	86.9	1	NaN	GCGGTTGACCATGGTGTGTACGCTTTATTTATGACGTAGGACACATGGTCTGCTT
Acinonyx_jubatus	Hsa-Mir-154-P3a-v1	NW_020834750.1	71120788	71120842	+	91.7	1	NaN	GAGGTGGTCCGTGGCGCGTTCGCTTTATTTATGGCGCACATTACACGGTCGACCT
Acinonyx_jubatus	Hsa-Mir-154-P3a-v2	NW_020834750.1	71120788	71120842	+	91.7	1	NaN	GAGGTGGTCCGTGGCGCGTTCGCTTTATTTATGGCGCACATTACACGGTCGACCT
Acinonyx_jubatus	Hsa-Mir-154-P26	NW_020834750.1	71121089	71121145	+	93.2	1	NaN	GATGGTTGACCAGAGAGCACACGCTTTATTTGTGCCGTTTGTGACCTGGTCCACTAA
Acinonyx_jubatus	Hsa-Mir-154-P4a	NW_020834750.1	71121843	71121901	+	90.4	1	NaN	GAGAGGTTTTCcaggtttctgtttctttaatgaGGATGAAACACACCTGGTTAACCTCT
Acinonyx_jubatus	Hsa-Mir-154-P18	NW_020834750.1	71124589	71124643	+	82	1	NaN	GAGGTTGTCCGcgttgtcttctctttttttatgatgAAACATACACGGGAAACCT
Acinonyx_jubatus	Hsa-Mir-154-P29	NW_020834750.1	71125010	71125063	+	72.5	1	NaN	GACGGTAGGCTGGTGACGTGCACTTCATTTATGATGTAGGTCACCCGTTTGGCC
Acinonyx_jubatus	Hsa-Mir-154-P22	NW_020834750.1	71126583	71126639	+	93.2	1	NaN	AGAAGTTGCCCGTGTTTTTTTCGCTTTATTTGTGACGAAACATTCGCGGTGCACTTC
Acinonyx_jubatus	Hsa-Mir-154-P19	NW_020834750.1	71128308	71128364	+	86.7	1	NaN	AGAAGTTGCCCATGTTATTTTCGCTTGATATGTGCCGAAACAAACATGGTGCACTTC
Acinonyx_jubatus	Hsa-Mir-376-P4	NW_020834750.1	71133628	71133684	+	87.1	1	NaN	GGTGGATATTCCTTCTATGTTTATGGTATTTGTGGTTAAACATAGAGGAAATTCCAC
Acinonyx_jubatus	Hsa-Mir-376-P2	NW_020834750.1	71133988	71134044	+	87.9	1	NaN	GGTAGATTTTCCTTCTATGATTACGTGTTTGGTGGTTAATCATAGAGGAAAATCCAC
Acinonyx_jubatus	Hsa-Mir-154-P23	NW_020834750.1	71134142	71134196	+	74.5	1	NaN	CTGGTGGGCTGCAGAACATGTGCTTCCTTCGTGCCATATGTCTGCCGACCATCAC
Acinonyx_jubatus	Hsa-Mir-376-P3	NW_020834750.1	71134370	71134426	+	63.5	1	NaN	GGTGGATATTCCTTCTATGTTTACGTGATTCATAGATAATCATAGAGGAAAATCCAT
Acinonyx_jubatus	Hsa-Mir-376-P1	NW_020834750.1	71134739	71134795	+	73.3	1	NaN	GGTAGATTCTCCTTCTATGAGTACATTATTTATGATTAATCATAGAGGAAAATCCAC
Acinonyx_jubatus	Hsa-Mir-154-P28a	NW_020834750.1	71136602	71136660	+	91.4	1	NaN	GAGAGGATACCCTTTGTATGTTCACTTTATTAATGGCGAATATACAGGGGGAGACTCTT
Acinonyx_jubatus	Hsa-Mir-154-P9	NW_020834750.1	71138364	71138425	+	95.7	1	NaN	AAGCGAGGTTGCCCTTTGTATATTCGGTTTATTGACATAGAATATACAAGGGCAAGCTCTCT
Acinonyx_jubatus	Hsa-Mir-154-P17	NW_020834750.1	71138903	71138959	+	87.3	1	NaN	AGTGGTTAGCCCTGTCCTGTTCGTTTTACTCATGTCGAATCGTACAGGGTCATCCAC
Acinonyx_jubatus	Hsa-Mir-154-P21	NW_020834750.1	71139734	71139796	+	73.1	1	NaN	AGGAGAAATTATCCTTGGCGTGTTTGCGATGTTTGTGATGAATCATACAAGGACAATTTCTTT
Acinonyx_jubatus	Hsa-Mir-154-P27	NW_020834750.1	71140293	71140350	+	85.6	1	NaN	GAATGGTTGTCCGTAGTATGGTCTCTATATTCATGGTGATTAATATCGGACAACCATT
Acinonyx_jubatus	Hsa-Mir-544	NW_020834750.1	71141067	71141122	+	89.4	1	NaN	atcttgttaaaaggcagattctgattcagggaccaagattctgcatttttagcaag
Acinonyx_jubatus	Hsa-Mir-154-P24	NW_020834750.1	71141940	71141998	+	89.8	1	NaN	GAGAGGCTATCCGTGTTATGTTCGCTTCATTCATCATGAATAATACATGGTTAACCTCT
Acinonyx_jubatus	Hsa-Mir-154-P16	NW_020834750.1	71144510	71144566	+	87.8	1	NaN	AGTGGTTATCCCTGCTGTGTTCGCTGTATTTATGACGAATCATACAGGGACATCCAG
Acinonyx_jubatus	Hsa-Mir-154-P10	NW_020834750.1	71146540	71146596	+	93.9	1	NaN	AGAAGTTGTTCGTGGTGGATTCGCTTTACTTATGACGAATCATTCACGGACAACACT
Acinonyx_jubatus	Hsa-Mir-134	NW_020834750.1	71146920	71146979	+	83.4	1	NaN	GTGTGACTGGTTGACCAGAGGGGCAAGCGCTCTGTTCACCCTGTGGGCCACCTAGTCACC
Acinonyx_jubatus	Hsa-Mir-154-P15	NW_020834750.1	71147620	71147677	+	91.9	1	NaN	GAGAGGCTGGCCGTGATGAATTCGATCCATCAAAGCGAGTCATACACGGCTCTCCTCT
Acinonyx_jubatus	Hsa-Mir-154-P3b	NW_020834750.1	71148436	71148491	+	88.5	1	NaN	GAGGTTGTCCGTGGTGAGTTCGCATTATTTAATGATGCCCAATACACGGTCGATCT
Acinonyx_jubatus	Hsa-Mir-154-P1	NW_020834750.1	71151777	71151833	+	66.5	1	NaN	TTAGGTTATCCGTGTTGCCTTCACTCGATTTGTGACGCATCATACACCGTTCACCTA
Acinonyx_jubatus	Hsa-Mir-154-P20-v2	NW_020834750.1	71152638	71152692	+	91.4	1	NaN	GAGGTTGTCCATggtgtgttcattttatttatgatgaGTATTACATGGCCAATCT
Acinonyx_jubatus	Hsa-Mir-154-P20-v1	NW_020834750.1	71152639	71152691	+	89.3	1	NaN	AGGTTGTCCATggtgtgttcattttatttatgatgaGTATTACATGGCCAATC
Acinonyx_jubatus	Hsa-Mir-154-P6	NW_020834750.1	71154173	71154231	+	95.3	1	NaN	CAGAGGTTGCCCTTGGTGAATTCGCTTTATTTATGTTGAATCACACAAAGGCAACTTTT
Acinonyx_jubatus	Hsa-Mir-154-P36	NW_020834750.1	71157030	71157082	+	86.6	1	NaN	GAGGTTACCCGAGCAACTTTGCATCCGGACGACGAATGTTGCTCGGTGAACCC
Acinonyx_jubatus	Hsa-Mir-154-P14	NW_020834750.1	71157180	71157233	+	83.3	1	NaN	ATGGTCGACCAGTTGGAAAGTAATTGTTTCGAATGTACTTCACCTGGTCCACTA
Acinonyx_jubatus	Hsa-Mir-154-P5	NW_020834750.1	71157320	71157374	+	88.3	1	NaN	GAGATCGACCGTGTTATATTCGCTTTATTGGCTTCGAATAATACATGGTTGATCT
Acinonyx_jubatus	Hsa-Mir-154-P12	NW_020834750.1	71157633	71157687	+	84.8	1	NaN	GAGGTTGTCTGTGATGAGTTCGCTTTATTAATGACGAATATAACACAGATGGCCT
Acinonyx_jubatus	Hsa-Mir-154-P25	NW_020834750.1	71158413	71158467	+	87.9	1	NaN	TAGGTTGCCTGTGAGGTGTTCACTTTCTATACGATGAATATTATACAGTCAACCT
Acinonyx_jubatus	Hsa-Mir-1247	NW_020834750.1	71551461	71551518	-	87.3	1	NaN	ACCCGTCCCGTGCGTCCCCGGACGTTGCTCTCTGCCCCGGGAACGTCGAGACTGGAGC
Acinonyx_jubatus	Hsa-Mir-203-v1	NW_020834750.1	73661271	73661329	+	95.4	1	NaN	CAGTGGTTCTTAACAGTTCAACAGTTCTGTAGCGCAATTGTGAAATGTTTAGGACCACT
Acinonyx_jubatus	Hsa-Mir-203-v2	NW_020834750.1	73661271	73661329	+	95.4	1	NaN	CAGTGGTTCTTAACAGTTCAACAGTTCTGTAGCGCAATTGTGAAATGTTTAGGACCACT
Acinonyx_jubatus	Hsa-Mir-204-P2	NW_020834751.1	47301254	47301310	+	73.3	1	NaN	CTTCCCTTTGTCATCCTTTGCCTAGGGCTCTGAGTGAGGCAGGGACAGCAAAGGGGT
Acinonyx_jubatus	Hsa-Mir-147-v1	NW_020834751.1	11258031	11258089	+	85.8	1	NaN	AGTGGAAACATTTCTGCACAAACTAGATTATGGATACCAGTGTGCGGAAATGCTTCTGC
Acinonyx_jubatus	Hsa-Mir-147-v2	NW_020834751.1	11258032	11258088	+	83.8	1	NaN	GTGGAAACATTTCTGCACAAACTAGATTATGGATACCAGTGTGCGGAAATGCTTCTG
Acinonyx_jubatus	Hsa-Mir-628	NW_020834751.1	20306381	20306441	-	96.5	1	NaN	ATGCTGACATATTTACTAGAGGGTAAAATTAATAACCTTCTAGTAAGAGTGGCAGTCGAAG
Acinonyx_jubatus	Hsa-Mir-190-P1	NW_020834751.1	27145654	27145710	+	93.3	1	NaN	GTGATATGTTTGATATATTAGGTTGTTATTTAATCCAACTATATATCAAACATATTC
Acinonyx_jubatus	Hsa-Mir-184	NW_020834751.1	67540084	67540144	-	77.5	1	NaN	CCTTGTCACTTCTCCAGCCAGCTTTGTGACTCTAAGTGTTGGACGGAGAACTGATGAGGGT
Acinonyx_jubatus	Hsa-Mir-7-P2	NW_020834751.1	61503257	61503317	+	76.2	1	NaN	CTGGAAGACtagtgattttgttgttgtttcgcTGCACCCAACAACAAGTCCCAGTCTGCCT
Acinonyx_jubatus	Hsa-Mir-9-P3	NW_020834751.1	62144698	62144757	+	96.6	1	NaN	CTCTTTGGTTATCTAGCTGTATGAGTGCCACAGAGCCGTCATAAAGCTAGATAACCGAAA
Acinonyx_jubatus	Hsa-Mir-193-P1b	NW_020834792.1	7710031	7710089	-	87.7	1	NaN	CGGGGTTTTGAGGGCGAGATGAGTTTATGTTTTATCCAACTGGCCCACAAAGTCCCGCT
Acinonyx_jubatus	Hsa-Mir-193-P2b	NW_020834792.1	7705402	7705462	-	94	1	NaN	AGGGACTTTTGGGGGCAGATGTGTTTCTATTCCACTATCATAATGCCCCTAAAAATCCTTA
Acinonyx_jubatus	Hsa-Mir-138-P2	NW_020834794.1	9867486	9867553	+	103.4	1	NaN	CAGCTGGTGTTGTGAATCAGGCCGACGAGCAGCGCATCCTCTTACCCGGCTATTTCACGACACCAGGG
Acinonyx_jubatus	Hsa-Mir-328	NW_020834761.1	8535525	8535586	-	81.9	1	NaN	ggggggcaggaggggctcaGGGAGAAAGTCTGTGCAGCCCCtggccctctctgcccttccgt
Acinonyx_jubatus	Hsa-Mir-140-v1	NW_020834761.1	10846789	10846849	+	96.6	1	NaN	cCAGTGGTTTTACCCTATGGTAGGTTACGTCATGCTGTTCTACCACAGGGTAGAACCACGG
Acinonyx_jubatus	Hsa-Mir-140-v2	NW_020834761.1	10846789	10846849	+	96.6	1	NaN	cCAGTGGTTTTACCCTATGGTAGGTTACGTCATGCTGTTCTACCACAGGGTAGAACCACGG
Acinonyx_jubatus	Hsa-Mir-22-P1a	NW_020834766.1	24239463	24239522	-	85.6	1	NaN	AGTTCTTCAGTGGCAAGCTTTATGTCCTGACCCAGCTAAAGCTGCCAGTTGAAGAACTGt
Acinonyx_jubatus	Hsa-Mir-132-P1	NW_020834766.1	24521625	24521682	-	90.6	1	NaN	ACCGTGGCTTTCGATTGTTACTGTGGGAACCGGAGGTAACAGTCTACAGCCATGGTCG
Acinonyx_jubatus	Hsa-Mir-132-P2	NW_020834766.1	24522028	24522089	-	97.3	1	NaN	ACCTTGGCTCTAGACTGCTTACTGCCCGGGCCGCCCTCAGTAACAGTCTCCAGTCACGGCCA
Acinonyx_jubatus	Hsa-Mir-15-P2c	NW_020834802.1	1922314	1922374	-	88.5	1	NaN	TCTAGCAGCACAGAAATATTGGCACTGGGAAGAGAGTCTGCCAATATTGGCTGTGCTGCTC
Acinonyx_jubatus	Hsa-Mir-15-P1c	NW_020834802.1	1922621	1922682	-	97.1	1	NaN	cagcaGCACACTGTGGTTTGTACGGCACTGTGGCCACGTCCAAACCACACTGTGGTGTTAGA
Acinonyx_jubatus	Hsa-Mir-324	NW_020834802.1	2061763	2061819	-	89.7	1	NaN	CGCATCCCCTAGGGCATTGGTGTGAAGCTGGAGACCCACTGCCCCAGGTGCTGCTGG
Acinonyx_jubatus	Hsa-Mir-744	NW_020834802.1	5877382	5877458	+	109.9	1	NaN	GTGCGGGGCTAGGGCTAACAGCAGTCTCACTGAAGGTTTCCTGGAAACCACGCACATGCTGTTGCCACTAACCTCAA
Acinonyx_jubatus	Hsa-Mir-33-P2	NW_020834802.1	11235315	11235372	+	87.6	1	NaN	GGTGCATTGCTGTTGCATTGCACGTGAGTGAGGCGGGTGCAGTGCCTCGGCAGTGCAG
Acinonyx_jubatus	Hsa-Mir-451	NW_020834766.1	21448890	21448931	-	74.7	1	NaN	AAACCGTTACCATTACTGAGTTTAGTAATGGTAACGGTTCTC
Acinonyx_jubatus	Hsa-Mir-144	NW_020834766.1	21449053	21449109	-	92.3	1	NaN	GGATATCATCATATACTGTAAGTTTGCGATGAGACACTACAGTATAGATGATGTACT
Acinonyx_jubatus	Hsa-Mir-423	NW_020834766.1	22584915	22584972	+	95	1	NaN	ctgaggggcagagagcgagacttttctattttccaaaagcTCGGTCTGAGGCCCCTCA
Acinonyx_jubatus	Hsa-Mir-193-P1a	NW_020834766.1	19764327	19764382	-	88.1	1	NaN	TGGGTCTTTGCGGGCGAGATGAGGGTGTCGGTTCAACTGGCCTACAAAGTCCCAGT
Acinonyx_jubatus	Hsa-Mir-193-P2a	NW_020834766.1	19752130	19752190	-	96.2	1	NaN	AGGGACTTTCAGGGGCAGCTGTGTTTTCTGACTCAGTCATAATGCCCCTAAAAATCCTTAT
Acinonyx_jubatus	Hsa-Mir-148-P2	NW_020834766.1	2655914	2655972	-	94.4	1	NaN	AGGTTCTGTGATACACTCCGACTCGGGCTCTGGAGCAGTCAGTGCATGACAGAACTTGG
Acinonyx_jubatus	Hsa-Mir-10-P1a-v1	NW_020834766.1	3147075	3147137	-	99.2	1	NaN	TACCCTGTAGATCCGAATTTGTGTAAGGAATTTTGTGGTCACAAATTCGTATCTAGGGGAATA
Acinonyx_jubatus	Hsa-Mir-10-P1a-v2	NW_020834766.1	3147076	3147136	-	97.2	1	NaN	ACCCTGTAGATCCGAATTTGTGTAAGGAATTTTGTGGTCACAAATTCGTATCTAGGGGAAT
Acinonyx_jubatus	Hsa-Mir-196-P1	NW_020834766.1	3199880	3199939	-	86.8	1	NaN	TTAGGTAGTTTCATGTTGTTGGGCCTGGATTTCTGAACACAACGACATTAAACCACCCGA
Acinonyx_jubatus	Hsa-Mir-142-v4	NW_020834766.1	11162924	11162986	-	98.9	1	NaN	CCCATAAAGTAGAAAGCACTACTAACAGCACTGGAGGGTGTAGTGTTTCCTACTTTATGGATG
Acinonyx_jubatus	Hsa-Mir-142-v1	NW_020834766.1	11162926	11162984	-	95	1	NaN	CATAAAGTAGAAAGCACTACTAACAGCACTGGAGGGTGTAGTGTTTCCTACTTTATGGA
Acinonyx_jubatus	Hsa-Mir-142-v2	NW_020834766.1	11162926	11162984	-	95	1	NaN	CATAAAGTAGAAAGCACTACTAACAGCACTGGAGGGTGTAGTGTTTCCTACTTTATGGA
Acinonyx_jubatus	Hsa-Mir-142-v3	NW_020834766.1	11162926	11162984	-	95	1	NaN	CATAAAGTAGAAAGCACTACTAACAGCACTGGAGGGTGTAGTGTTTCCTACTTTATGGA
Acinonyx_jubatus	Hsa-Mir-130-P4a	NW_020834766.1	11927585	11927649	-	95.9	1	NaN	ACCCTATCGATATTGTCTCTGCTGTGTAAATAGCTCTGAGTAGTGCAATATTGCTTATAGGGTTT
Acinonyx_jubatus	Hsa-Mir-130-P2a	NW_020834766.1	11939354	11939413	-	95.6	1	NaN	GCTCTGACTTTATTGCACTACTGTACTTTACAGCTAGCAGTGCAATAGTATTGTCAAAGC
Acinonyx_jubatus	Hsa-Mir-21	NW_020834766.1	12531892	12531950	+	90.8	1	NaN	GTAGCTTATCAGACTGATGTTGACTGTTGAATCTCATGGCAACAGCAGTCGATGGGCTG
Acinonyx_jubatus	Hsa-Mir-338-P1	NW_020834836.1	4891975	4892033	-	84.1	1	NaN	AACAATATCCTGGTGCTGAGTGATGACACATACAACTCCAGCATCAGTGATTTTGTTGA
Acinonyx_jubatus	Hsa-Mir-338-P1-as	NW_020834836.1	4891974	4892035	+	82.6	1	NaN	TTCAACAAAATCACTGATGCTGGAGTTGTATGTGTCATCACTCAGCACCAGGATATTGTTGG
Acinonyx_jubatus	Hsa-Mir-133-P2-v1	NW_020834752.1	13576249	13576308	-	96.2	1	NaN	AGCTGGTAAAATGGAACCAAATCGCCTCTTCAATGGATTTGGTCCCCTTCAACCAGCTGT
Acinonyx_jubatus	Hsa-Mir-133-P2-v2	NW_020834752.1	13576249	13576308	-	96.2	1	NaN	AGCTGGTAAAATGGAACCAAATCGCCTCTTCAATGGATTTGGTCCCCTTCAACCAGCTGT
Acinonyx_jubatus	Hsa-Mir-1-P2	NW_020834752.1	13579319	13579379	-	96.6	1	NaN	ACATACTTCTTTATGTACCCATATGAACATACAATGCTATGGAATGTAAAGAAGTATGTAT
Acinonyx_jubatus	Hsa-Mir-187	NW_020834752.1	25866210	25866266	-	81.9	1	NaN	GCTACAACACGGGACCCGGGCGCTGCTCCGATCCCTCGTGTCTTGTGTTGCAGCCGG
Acinonyx_jubatus	Hsa-Mir-122-as	NW_020834752.1	45406725	45406782	-	83.4	1	NaN	TTTAGTGTGATAATGGCGTTTGACAGTTTGCACACAAACACCATTGTCACACTCCACA
Acinonyx_jubatus	Hsa-Mir-122	NW_020834752.1	45406726	45406782	+	83.9	1	NaN	GTGGAGTGTGACAATGGTGTTTGTGTGCAAACTGTCAAACGCCATTATCACACTAAA
Acinonyx_jubatus	Hsa-Mir-3187	NW_020834812.1	4511574	4511630	-	65.4	0	NaN	CAGCGTGTGGCTGAAGGTGACCATGTTCTCCTTGCCCATGGGGCTGCGTGGGGCCAG
Acinonyx_jubatus	Hsa-Mir-7-P3	NW_020834812.1	1309140	1309198	-	69.2	1	NaN	TGCTGTGTGGAAGACTAGTGATTTTGTTGTTCTGATGTATTATGACAACAAGTCACAGC
Acinonyx_jubatus	Hsa-Mir-199-P2-v1	NW_020834820.1	3020000	3020062	-	85	1	NaN	CCCAGTGTTCAGACTACCTGTTCAGGGGGTTCTGAATGTGTACAGTAGTCTGCACATTGGTTA
Acinonyx_jubatus	Hsa-Mir-199-P2-v2	NW_020834820.1	3020000	3020062	-	85	1	NaN	CCCAGTGTTCAGACTACCTGTTCAGGGGGTTCTGAATGTGTACAGTAGTCTGCACATTGGTTA
Acinonyx_jubatus	Hsa-Mir-199-P2-v3	NW_020834820.1	3020000	3020062	-	85	1	NaN	CCCAGTGTTCAGACTACCTGTTCAGGGGGTTCTGAATGTGTACAGTAGTCTGCACATTGGTTA
Acinonyx_jubatus	Hsa-Mir-24-P1	NW_020834820.1	4609989	4610048	-	74.9	1	NaN	GTGCCTACTGAGCTGAAACACAGTTGATTTGTGCAGACTGGCTCAGTTCAGCAGGAACAG
Acinonyx_jubatus	Hsa-Mir-27-P1	NW_020834820.1	4610124	4610185	-	80.9	1	NaN	AGGGCTTAGCTGCTTGTGAGCAGAGTCCACACCAAGTCGTGTTCACAGTGGCTAAGTTCCGC
Acinonyx_jubatus	Hsa-Mir-23-P1	NW_020834820.1	4610326	4610383	-	78.4	1	NaN	GGGGTTCCTGGGGATGGGATTTGCTGCCTGTCACAAATCACATTGCCAGGGATTTCCA
Acinonyx_jubatus	Hsa-Mir-181-P1c	NW_020834820.1	4636823	4636882	+	87	1	NaN	GAACATTCAACCTGTCGGTGAGTTTGGGCAGCTCAGGCAAACCATCGACCGTTGAGTGGA
Acinonyx_jubatus	Hsa-Mir-181-P2c	NW_020834820.1	4637005	4637066	+	86.8	1	NaN	CAACATTCATTGTTGTCGGTGGGTTGTGAGGACGGAGGCCAGACCCACCGAGGGATGAATGT
Acinonyx_jubatus	Hsa-Mir-330-v1	NW_020834772.1	2587476	2587539	-	100	1	NaN	tctctgggcctgtgtCTTAGGCTCTGCAAGATCAACCGAGCAAAGCACACGGCCTGCAGAGAGG
Acinonyx_jubatus	Hsa-Mir-330-v2	NW_020834772.1	2587476	2587539	-	100	1	NaN	tctctgggcctgtgtCTTAGGCTCTGCAAGATCAACCGAGCAAAGCACACGGCCTGCAGAGAGG
Acinonyx_jubatus	Hsa-Mir-769	NW_020834772.1	2881543	2881600	+	61.8	1	NaN	CTGAGACCTCTGGGTTCTGAGCTATGATGTTGCTTCTAAGCTGGGATCTCGGGTCTTG
Acinonyx_jubatus	Hsa-Mir-150	NW_020834772.1	5205586	5205642	-	71.5	1	NaN	TCTCCCAACCCTTGTACCAGTGCTGTGGCTCAGTCCCTGGTACAGGTATGGGGGGCA
Acinonyx_jubatus	Hsa-Mir-10-P2b	NW_020834772.1	6764263	6764321	+	93.1	1	NaN	CCACCCGTAGAACCGACCTTGCGGGGCCTTCGCCGCACACAAGCTCGAGTCTGTGGGTC
Acinonyx_jubatus	Hsa-Let-7-P1b	NW_020834772.1	6764441	6764506	+	98	1	NaN	CTGAGGTAGGAGGTTGTATAGTTGAGGAGGACACCCACGGAGATCACTATACGGCCTCCTAGCTTT
Acinonyx_jubatus	Hsa-Mir-10-P3b	NW_020834772.1	6764828	6764886	+	95.4	1	NaN	GTCCCTGAGACCCTTTAACCTGTGAGGACATCCAGGGTCACAGGTGAGGTTCTTGGGAG
Acinonyx_jubatus	Hsa-Mir-430-P5	NW_020834772.1	9247398	9247456	+	73.6	1	NaN	CACTCAAACTGTGGGGGCACTTTCTGTTCTAAGTAGGAAAGTGCCGCCATTTTTTGAGT
Acinonyx_jubatus	Hsa-Mir-935-v1	NW_020834772.1	9396676	9396734	+	96	1	NaN	CAGTGGCGGGAGCGGCCCCTCGGCCATCCTCCGTCTGCCCAGTTACCGCTTCCGCTACC
Acinonyx_jubatus	Hsa-Mir-935-v2	NW_020834772.1	9396676	9396734	+	96	1	NaN	CAGTGGCGGGAGCGGCCCCTCGGCCATCCTCCGTCTGCCCAGTTACCGCTTCCGCTACC
Acinonyx_jubatus	Hsa-Mir-1301	NW_020834765.1	19894453	19894512	-	79.2	1	NaN	GGTCACTCGGGGCACCGCAGCACTGTGCTGGGGATGTTGCAGCTGCCTGGGAGTGATTTC
Acinonyx_jubatus	Hsa-Mir-217-v1	NW_020834756.1	25177003	25177061	+	71.7	1	NaN	ATACTGCATCAGGAACTGATTGGATAAGAATGGTTTACCATCAGTTCCTAATGCATTGC
Acinonyx_jubatus	Hsa-Mir-217-v2	NW_020834756.1	25177002	25177061	+	73.2	1	NaN	GATACTGCATCAGGAACTGATTGGATAAGAATGGTTTACCATCAGTTCCTAATGCATTGC
Acinonyx_jubatus	Hsa-Mir-216-P1a	NW_020834756.1	25170185	25170245	+	83.7	1	NaN	TTAATCTCAGCTGGCAACTGTGAGATGTTCATACAATCCCCCACAGTGGTCTCTGGGATTA
Acinonyx_jubatus	Hsa-Mir-216-P1b	NW_020834756.1	25158619	25158679	+	84.2	1	NaN	AAAATCTCTGCAGGCAAATGTGATGTCACTAAAGAAATCACACACTTACCCGTAGAGATTC
Acinonyx_jubatus	Hsa-Mir-3126	NW_020834756.1	13777327	13777381	-	48.9	0	NaN	CAGATGGCCAGGAGCCCTGGTTATTATTCACATCTGGCATCCATCACACAGATAA
Acinonyx_jubatus	Hsa-Mir-128-P1	NW_020834737.1	92993656	92993711	-	91.5	1	NaN	CGGGGCCGTAGCACTGTCTGAGAGGTTTACATTTCTCACAGTGAACCGGTCTCTTT
Acinonyx_jubatus	Hsa-Mir-10-P1b-v1	NW_020834737.1	56453661	56453722	-	94.3	1	NaN	TACCCTGTAGAACCGAATTTGTGTGGTATCCACATAGTCACAGATTCGATTCTAGGGGAATA
Acinonyx_jubatus	Hsa-Mir-10-P1b-v2	NW_020834737.1	56453662	56453721	-	92.2	1	NaN	ACCCTGTAGAACCGAATTTGTGTGGTATCCACATAGTCACAGATTCGATTCTAGGGGAAT
Acinonyx_jubatus	Hsa-Mir-2355	NW_020834737.1	28703630	28703694	+	88.2	1	NaN	CGTCCCCCGATACAATGGACAATATGCTATTAGAATTGTATGGCATTGTCCTTGCTGTTTGGAGA
Acinonyx_jubatus	Hsa-Mir-26-P1	NW_020834737.1	18946420	18946476	-	79	1	NaN	TTCAAGTAATTCAGGATAGGTTGTGTGCTGTCCAGCCTGTTCTCCATTACTTGGCTC
Acinonyx_jubatus	Hsa-Mir-375	NW_020834737.1	18432682	18432737	+	93.1	1	NaN	CGCGACGAGCCCCTCGCACAAACCGGACCTGAGCGTTTTGTTCGTTCGGCTCGCGT
Acinonyx_jubatus	Hsa-Mir-153-P1	NW_020834737.1	18160656	18160714	+	85.6	1	NaN	TGTCATTTTTGTGATCTGCAGCTAGTATTCGCTCTCCAGTTGCATAGTCACAAAAGTGA
Acinonyx_jubatus	Hsa-Mir-149	NW_020834737.1	1069528	1069587	-	76.2	1	NaN	TCTGGCTCCGTGTCTTCACTCCCGTGTGTccgcggagggagggagggccggGGGCTGTGC
Acinonyx_jubatus	Hsa-Mir-103-P2	NW_020834753.1	28481051	28481110	-	92	1	NaN	AGCTTCTTTACAGTGCTGCCTTGTAGCATTCGGGTCAAGCAGCATTGTACAGGGCTATGA
Acinonyx_jubatus	Hsa-Mir-499	NW_020834753.1	34733486	34733542	+	82.3	1	NaN	GTTAAGACTTGCAGTGATGTTTAACTCCTCTCTTGTGAACATCACAGCAAGTCTGTG
Acinonyx_jubatus	Hsa-Mir-296	NW_020834799.1	8394221	8394275	-	73.9	1	NaN	AGGGCCCCCCCCAATCCTGTTGTGCTCAATTCAGAGGGTTGGGTGGAGGCTTTCC
Acinonyx_jubatus	Hsa-Mir-1-P1	NW_020834799.1	11381690	11381746	+	84.7	1	NaN	AACATACTTCTTTATATGCCCATATGGACCTAAGCTATGGAATGTAAAGAAGTATGT
Acinonyx_jubatus	Hsa-Mir-133-P1-v1	NW_020834799.1	11391298	11391356	+	90.9	1	NaN	AAGCTGGTAAAATGGAACCAAATCAACTGTTCAATGGATTTGGTCCCCTTCAACCAGCT
Acinonyx_jubatus	Hsa-Mir-133-P1-v2	NW_020834799.1	11391298	11391356	+	90.9	1	NaN	AAGCTGGTAAAATGGAACCAAATCAACTGTTCAATGGATTTGGTCCCCTTCAACCAGCT
Acinonyx_jubatus	Hsa-Mir-124-P3-v1	NW_020834799.1	11855111	11855169	+	95.8	1	NaN	GCGTGTTCACAGCGGACCTTGATTTAATGTCTATACAATTAAGGCACGCGGTGAATGCC
Acinonyx_jubatus	Hsa-Mir-124-P3-v2	NW_020834799.1	11855111	11855168	+	94.7	1	NaN	GCGTGTTCACAGCGGACCTTGATTTAATGTCTATACAATTAAGGCACGCGGTGAATGC
Acinonyx_jubatus	Hsa-Mir-10-P2c	NW_020834764.1	1101551	1101610	-	87.9	1	NaN	TAAACCCGTAGATCCGATCTTGTGGTGAAGTGGACTGCACAAGCTCGCTTCTATGGGTCT
Acinonyx_jubatus	Hsa-Let-7-P1c	NW_020834764.1	1100812	1100878	-	101.4	1	NaN	TGAGGTAGTAGGTTGTATGGTTTAGAGTTACACCCTGGGAGTTAACTGTACAACCTTCTAGCTTTCC
Acinonyx_jubatus	Hsa-Mir-10-P3c	NW_020834764.1	1054061	1054121	-	96.8	1	NaN	TCCCTGAGACCCTAACTTGTGAGGTATTTTAGTAACATCACAAGTCAGGCTCTTGGGACCT
Acinonyx_jubatus	Hsa-Mir-155	NW_020834788.1	18786423	18786483	-	91.4	1	NaN	TTAATGCTAATCGTGATAGGGGTTTTTACCTCCGACTGACTCCTACATGTTAGCATTAACA
Acinonyx_jubatus	Hsa-Mir-459	NW_020834788.1	9625444	9625504	-	88.7	1	NaN	TCAGTAACAAAGATTCATCCTTGTGTCTGTCAAGCAACAAGGAGAATCTTTGTCACTTAGT
Acinonyx_jubatus	Hsa-Mir-185	NW_020834813.1	2312602	2312656	+	91.1	1	NaN	TTGGAGAGAAAGGCAGTTCCTGATGGTCCCCTCCCCAGGGGCTGGCTTTCCTCTG
Acinonyx_jubatus	Hsa-Mir-130-P2b	NW_020834813.1	636087	636144	-	92.3	1	NaN	GCTCTGACGAGGTTGCACTACTGTGCTTTGAGAAGCAGTGCAATGATATTGTCAAAGC
Acinonyx_jubatus	Hsa-Mir-130-P1b	NW_020834813.1	635756	635815	-	93.2	1	NaN	ACTCTTTCCCTGTTGCACTACTGTGGGCCGCTGGGAAGCAGTGCAATGATGAAAGGGCAT
Acinonyx_jubatus	Hsa-Mir-3200	NW_020834823.1	4883284	4883346	+	73.1	1	NaN	GAATCTGAGAAGGTGCACAAGGTTTGTGTCCAATATGCTTCACACCTTGCGCTACTCAGGTCC
Acinonyx_jubatus	Hsa-Mir-33-P1	NW_020834754.1	7103053	7103113	-	83.3	1	NaN	GTGCATTGTAGTTGCATTGCATGTTCTGGTGGTACCCGTGCAATGTTTCCACAGTGCATCA
Acinonyx_jubatus	Hsa-Mir-1249	NW_020834754.1	4493815	4493872	+	90.8	1	NaN	gaggagggaggagatgggccaagttccctctgcctggaacgccCTTCCCCCCCTTCTT
Acinonyx_jubatus	Hsa-Let-7-P2a2	NW_020834754.1	3706506	3706573	-	90.6	1	NaN	TGAGGTAGTAGGTTGTATAGTTTGGGGCTCTGCCCTGCTCTGGGTAACTATACAATCTACTGTCTTTC
Acinonyx_jubatus	Hsa-Let-7-P2b2	NW_020834754.1	3705584	3705659	-	98.9	1	NaN	TGAGGTAGTAGGTTGTGTGGTTTCAGGGCAGTGATGTTGCCCCCTCGGAAGATAACTATACAACCTACTGCCTTCC
Acinonyx_jubatus	Hsa-Mir-885	NW_020834790.1	14466763	14466816	-	89.2	1	NaN	TCCATTACACTACCCTGCCTCTTCTCCATGAGAGGCAGCGGGGTGTAGTGGATA
Acinonyx_jubatus	Hsa-Mir-128-P2	NW_020834777.1	4120197	4120253	+	93.5	1	NaN	GGGGGGCCGATACACTGTACGAGAGTGAGTAGCAGGTCTCACAGTGAACCGGTCTCT
Acinonyx_jubatus	Hsa-Mir-26-P3	NW_020834777.1	5936202	5936261	+	96.9	1	NaN	GTTCAAGTAATCCAGGATAGGCTGTGCAGGTCCCAATGGGCCTATTCTTGGTTACTTGCA
Acinonyx_jubatus	Hsa-Mir-138-P1	NW_020834777.1	655536	655596	-	91	1	NaN	CAGCTGGTGTTGTGAATCAGGCCGTTGCCACTCAGAGAACGGCTACTTCACAACACCAGGG
Acinonyx_jubatus	Hsa-Mir-425	NW_020834773.1	6226552	6226614	-	96.4	1	NaN	AATGACACGATCACTCCCGTTGAGTGGGCACCCAAGAAGCCATCGGGAATGTCGTGTCCGCCC
Acinonyx_jubatus	Hsa-Mir-191	NW_020834773.1	6227022	6227085	-	97.5	1	NaN	CAACGGAATCCCAAAAGCAGCTGTTGTCTCCAGAGCATTCCAGCTGCGCTTGGATTTCGTTCCC
Acinonyx_jubatus	Hsa-Let-7-P2c3	NW_020834773.1	8845907	8845984	-	108.6	1	NaN	TGAGGTAGTAGTTTGTACAGTTTGAGGGTCTATGATACCACCCGGTACAGGAGATAACTGTACAGGCCACTGCCTTGC
Acinonyx_jubatus	Hsa-Mir-135-P1	NW_020834773.1	8877574	8877633	-	91.7	1	NaN	TATGGCTTTTTATTCCTATGTGATTCTACTGCTCACTCATATAGGGATTGGAGCCGTGGC
Acinonyx_jubatus	Hsa-Mir-6529	NW_020834740.1	6502220	6502280	-	95.8	1	NaN	GAGAGATCAGAGGCGCAGAGTGCGTCAGTGTCAATGAAGCCTGTGCCTTTTACCTCTTTAA
Acinonyx_jubatus	Hsa-Mir-15-P1b	NW_020834740.1	44183820	44183879	-	94.3	1	NaN	TAGCAGCACATCATGGTTTACATACTACAGTCAAGATGCGAATCATTATTTGCTGCTCTA
Acinonyx_jubatus	Hsa-Mir-15-P2b	NW_020834740.1	44183668	44183732	-	95.4	1	NaN	TAGCAGCACGTAAATATTGGCGTAGTGAAATAAGTATTAAACACCAATATTATTGTGCTGCTTTA
Acinonyx_jubatus	Hsa-Mir-551-P2	NW_020834740.1	37080303	37080362	-	90.3	1	NaN	GAAATCAAGTGTGGGTGAGACCTGGTGCAGAGCAGGAAGGCGACCCATACTTGGTTTCAG
Acinonyx_jubatus	Hsa-Mir-28-P1	NW_020834740.1	19256939	19257000	-	91.6	1	NaN	aaggagctcacagtctattGAGTTGCCTTTCAGACTTTCCCACTAGAttgtgagctcctgga
Acinonyx_jubatus	Hsa-Mir-95-P1	NW_020834726.1	3494582	3494637	+	81.3	1	NaN	gctcaataaatgtttgttgaattgagaTGCGTTAAATTCAAcgggtatttattgag
Acinonyx_jubatus	Hsa-Mir-218-P1	NW_020834726.1	16128855	16128917	+	95.8	1	NaN	GTTGTGCTTGATCTAACCATGTGGTTGCCAGGTATGAGTAAAACATGGTTCCGTCAAGCACCA
Acinonyx_jubatus	Hsa-Mir-574	NW_020834726.1	32136084	32136140	+	92.2	1	NaN	gtgagtgtgtgtgtgtgagtgtgtgtcgCTCCGGGTCCACGctcatgcacacaccca
Acinonyx_jubatus	Hsa-Mir-92-P2a	NW_020834726.1	93246829	93246888	-	90.7	1	NaN	ACTGTTGCTAATATGCAACTCTGTTCAATACAAATTGGAATTGCACTTTAGCAATGGTGA
Acinonyx_jubatus	Hsa-Mir-430-P4	NW_020834726.1	93246957	93247017	-	79.9	1	NaN	ACTTTAACATGGAGACACTTGCTGTGACATGATAAAAATAAGTGCTTCCATGTTTTAGTGT
Acinonyx_jubatus	Hsa-Mir-430-P1	NW_020834726.1	93247130	93247190	-	86.1	1	NaN	ACTTAAACGTGGATGTACTTGCTTTGTATCTAAAAAAGTAAGTGCTTCCATGTTTTAGTGA
Acinonyx_jubatus	Hsa-Mir-430-P3	NW_020834726.1	93247305	93247360	-	88.2	1	NaN	TTTAACATGGGGGTACCTGCTGTGTAAAACAAAAGTAAGTGCTTCCATGTTTCAGT
Acinonyx_jubatus	Hsa-Mir-430-P2	NW_020834726.1	93247433	93247493	-	77.5	1	NaN	ACTTTAACATGGAAGTactttctttgacttttaaatAGTAAGTGCTTCCATGTTTTAGTAG
Acinonyx_jubatus	Hsa-Mir-34-P3a	NW_020834736.1	113883694	113883754	+	85.5	1	NaN	TTGGCAGTGTATTGTTAGCTGGTTGAAGATGTGAATGGCATCAGCTAACATGCAACTGCTA
Acinonyx_jubatus	Hsa-Mir-34-P3b	NW_020834736.1	113883573	113883632	+	73.4	1	NaN	TAGGCAGTGTATTGTTAGCTGGCTGCTTTGGGTCAATGTGGCAGCCACAACTACCCTGCC
Acinonyx_jubatus	Hsa-Mir-582	NW_020834736.1	109885790	109885848	+	77.1	0	NaN	GTTACAGTTGTTCGACCAGTTACTCATCTAACTAATTGTAACCAGTTGAACAACTGAAC
Acinonyx_jubatus	Hsa-Mir-9-P2	NW_020834736.1	86778267	86778324	+	94.4	1	NaN	ATCTTTGGTTATCTAGCTGTATGAGTGTATTGGTCTTCATAAAGCTAGATAACCGAAA
Acinonyx_jubatus	Hsa-Mir-2277	NW_020834736.1	82358818	82358879	+	74.6	0	NaN	GAGCTCGGGCTACGCGCTGCCCGTCAGCGCGCAGATTAAGGCTGACAGCGCCCTGCCCGGCG
Acinonyx_jubatus	Hsa-Mir-874	NW_020834762.1	2855604	2855662	+	94	1	NaN	GCGGCCCCACGCACCAGGGTAAGAGAGAGTCTCGCTTCCTGCCCTGGCCCGAGGGACCG
Acinonyx_jubatus	Hsa-Mir-143	NW_020834736.1	41552347	41552400	+	90.4	1	NaN	AGGTGCAGTGCTGCATCTCTGGTCAGTTGGGAGTCTGAGATGAAGCACTGTAGC
Acinonyx_jubatus	Hsa-Mir-145	NW_020834736.1	41553778	41553836	+	93.6	1	NaN	ggtccagttttcccaggaatCCCTTAGATGCTAAGATGGGGATTCCTGGAAATACTGTT
Acinonyx_jubatus	Hsa-Mir-378	NW_020834736.1	41799715	41799773	+	93.8	1	NaN	gctccTGACTCCAGGTCCTGTGTGTTACCTCGAAATAGCACTGGACTTGGAGTCAGAAG
Acinonyx_jubatus	Hsa-Mir-146-P1	NW_020834736.1	50926438	50926494	+	88.7	1	NaN	TTGAGAACTGAATTCCATGGGTTGTGTCAGTGTCAGACCTGTGAAGTTCAGTTCTTC
Acinonyx_jubatus	Hsa-Mir-103-P1	NW_020834736.1	58076865	58076924	-	95.3	1	NaN	ggcTTCTTTACAGTGCTGCCTTGTTGCATATGGATCAAGCAGCATTGTACAGGGCTATGA
Acinonyx_jubatus	Hsa-Mir-218-P2	NW_020834736.1	58259736	58259799	-	99.9	1	NaN	TTGTGCTTGATCTAACCATGTGGTGGAACGATGGAAACGGAACATGGTTCTGTCAAGCACCGCG
Acinonyx_jubatus	Hsa-Mir-1271	NW_020834736.1	64438002	64438058	+	84.6	1	NaN	GCTTGGCAcctagtaagtactcagtaaatacttgttgagtgcctgctatgtgccagg
Acinonyx_jubatus	Hsa-Mir-340	NW_020834762.1	26090801	26090865	-	94	1	NaN	TTATAAAGCAATGAGACTGATTGTCAtgtgtggtttgtgggatccgtCTCAGTTACTTTATAGCC
Acinonyx_jubatus	Hsa-Mir-219-P1	NW_020834738.1	118014937	118015000	-	90.9	1	NaN	TGATTGTCCAAACGCAATTCTCGAGTCTATGGCTCCGGCCGAGAGTTGAGTCTGGACGTCCCGA
Acinonyx_jubatus	Hsa-Mir-1-P3	NW_020834738.1	100568391	100568450	-	88.9	1	NaN	ACATGCTTCTTTATATCCCCATACGGATTACGTTGCTATGGAATGTAAGGAAGTGTGTGG
Acinonyx_jubatus	Hsa-Mir-133-P3-v1	NW_020834738.1	100563938	100563996	-	94.4	1	NaN	GCTGGTCAAACGGAACCAAGTCCGTCTTCCTGAGAGGTTTGGTCCCCTTCAACCAGCTA
Acinonyx_jubatus	Hsa-Mir-133-P3-v2	NW_020834738.1	100563938	100563996	-	94.4	1	NaN	GCTGGTCAAACGGAACCAAGTCCGTCTTCCTGAGAGGTTTGGTCCCCTTCAACCAGCTA
Acinonyx_jubatus	Hsa-Mir-30-P2a	NW_020834738.1	86150429	86150489	+	98.2	1	NaN	CTGTAAACATCCTACACTCTCAGCTGTGGAAAGTAAGAAAGCTGGGAGAAGGCTGTTTACT
Acinonyx_jubatus	Hsa-Mir-30-P1a	NW_020834738.1	86125086	86125147	+	97.9	1	NaN	CTGTAAACATCCTCGACTGGAAGCTGTGAAGCCACAGATGGGCTTTCAGTCGGATGTTTGCA
Acinonyx_jubatus	Hsa-Mir-339	NW_020834789.1	15312008	15312064	+	47.7	0	NaN	CTCCCTGTCCTCCAGGAGCTCACTTACATCCGGCCGTGAGCTCCTCGAGGCCAGAGC
Acinonyx_jubatus	Hsa-Mir-589	NW_020834789.1	11998714	11998772	+	53.3	1	NaN	CCGAGAACCATGTCCGATCAGAGCTGGGTACTGCCTGTTCAGAACAAACACCAGTTTCT
Acinonyx_jubatus	Hsa-Mir-148-P1	NW_020834760.1	4652718	4652777	-	92.8	1	NaN	AAAGTTCTGAGACACTCCGACTCTGAATATGATAGAAGTCAGTGCACTACAGAACTTTGT
Acinonyx_jubatus	Hsa-Mir-196-P3	NW_020834760.1	5694712	5694769	-	93.3	1	NaN	TAGGTAGTTTCCTGTTGTTGGGATCCACCTTTCTCTCGACAGCACGACACTGCCTTCA
Acinonyx_jubatus	Hsa-Mir-590	NW_020834789.1	5911296	5911356	-	69.1	1	NaN	GAGCTTATTCATAAAAGTACAGTATGATCCAGTAAACCTGTAATTTTATGTATAAGCTAGT
Acinonyx_jubatus	Hsa-Mir-653	NW_020834755.1	25927099	25927157	-	67.2	1	NaN	TTGAAACAATCTCTATGGAACCAGGCTCCAAACCAAGTTCACTGGAGTTTGTTTCAATA
Acinonyx_jubatus	Hsa-Mir-489-v2	NW_020834755.1	25927792	25927853	-	92.8	1	NaN	TGGTCGTATGTGTGGCGCCATTTACTTGAACCTTTAGGAGTGACATCACATATACGGCGGCT
Acinonyx_jubatus	Hsa-Mir-489-v1	NW_020834755.1	25927793	25927852	-	90.6	1	NaN	GGTCGTATGTGTGGCGCCATTTACTTGAACCTTTAGGAGTGACATCACATATACGGCGGC
Acinonyx_jubatus	Hsa-Mir-92-P2c	NW_020834789.1	9163115	9163172	+	79.5	1	NaN	GAGGCGGAGACTTGGGCAATTGCTGGACGCTGCCCGCGCATTGCACTTGTCTCGGTCT
Acinonyx_jubatus	Hsa-Mir-17-P1c	NW_020834789.1	9162905	9162965	+	97	1	NaN	CCAAAGTGCTGTTCGTGCAGGTAGTGTGATTACCCGACCTACTGCTGAGCTAGCACTTCCC
Acinonyx_jubatus	Hsa-Mir-17-P3c	NW_020834789.1	9162683	9162740	+	78.7	1	NaN	CTaaagtgctgacagtgcagatagCGGTCCTGCGTGCTACCGCACTGTGGGTACTTGC
Acinonyx_jubatus	Hsa-Mir-592	NW_020834760.1	30035679	30035738	-	87	1	NaN	TTGTGTCAATATGCGATGATGTGTGTGATGGCACAGCGTCATCACGTGGTGACGCAACAT
Acinonyx_jubatus	Hsa-Mir-129-P1	NW_020834760.1	31070259	31070323	+	101.6	1	NaN	TCTTTTTGCGGTCTGGGCTTGCTGTTCCTCTCAACAGTAGTCAGGAAGCCCTTACCCCAAAAAGT
Acinonyx_jubatus	Hsa-Mir-96-P2	NW_020834760.1	32178371	32178435	-	98.6	1	NaN	TTTGGCAATGGTAGAACTCACACTGGTGAGGTAATGGGATCCGGTGGTTCTAGACTTGCCAACTA
Acinonyx_jubatus	Hsa-Mir-96-P1	NW_020834760.1	32182522	32182585	-	99.3	1	NaN	TTTGGCACTAGCACATTTTTGCTTGTGTCTCTCCGCTCTGAGCAATCATGTGCAGTGCCAATAT
Acinonyx_jubatus	Hsa-Mir-96-P3-v1	NW_020834760.1	32182752	32182813	-	95.4	1	NaN	TATGGCACTGGTAGAATTCACTGTGAACAGTCTCGGTCAGTGAATTACCGAAGGGCCATAAA
Acinonyx_jubatus	Hsa-Mir-96-P3-v2	NW_020834760.1	32182753	32182812	-	93.5	1	NaN	ATGGCACTGGTAGAATTCACTGTGAACAGTCTCGGTCAGTGAATTACCGAAGGGCCATAA
Acinonyx_jubatus	Hsa-Mir-335	NW_020834760.1	32787988	32788044	+	93.7	1	NaN	GTCAAGAGCAATAACGAAAAATGTTTGTCATAAACCGTTTTTCATTATTGCTCCTGA
Acinonyx_jubatus	Hsa-Mir-29-P1a	NW_020834760.1	33051434	33051493	-	95.7	1	NaN	ACTGATTTCTTTTGGTGTTCAGAGTCAATATAATTTTCTAGCACCATCTGAAATCGGTTA
Acinonyx_jubatus	Hsa-Mir-29-P2a	NW_020834760.1	33051787	33051850	-	99.2	1	NaN	GCTGGTTTCATATGGTGGTTTAGATTTAAATAGTGATTGTCTAGCACCATTTGAAATCAGTGTT
Acinonyx_jubatus	Hsa-Mir-490	NW_020834760.1	38229148	38229206	+	86.1	1	NaN	ACCATGGATCTCCAGGTGGGTCACGTTTAGAGATACACCAACCTGGAGGACTCCATGCT
Acinonyx_jubatus	Hsa-Mir-671	NW_020834826.1	564870	564928	+	94.9	1	NaN	gaggaagccctggaggggctggaggtgaTGGATGTTTTCCTCCGGTTCTCAGGGCTCCA
Acinonyx_jubatus	Hsa-Mir-153-P2	NW_020834826.1	5206698	5206758	-	95.9	1	NaN	GTCATTTTTGTGATGTTGCAGCTAGTAATATGAGCCCAGTTGCATAGTCACAAAAGTGATC
Acinonyx_jubatus	Hsa-Mir-124-P1-v1	NW_020834735.1	46205490	46205549	+	86.1	1	NaN	CCGTGTTCACAGCGGACCTTGATTTAAATGTCCATACAATTAAGGCACGCGGTGAATGCC
Acinonyx_jubatus	Hsa-Mir-124-P1-v2	NW_020834735.1	46205490	46205548	+	84.6	1	NaN	CCGTGTTCACAGCGGACCTTGATTTAAATGTCCATACAATTAAGGCACGCGGTGAATGC
Acinonyx_jubatus	Hsa-Mir-383-v1	NW_020834763.1	16395189	16395249	+	95.4	1	NaN	CAGATCAGAAGGTGATTGTGGCTTTGGATGGATATTAATCAGCCACAGCACTGCCTGGTCA
Acinonyx_jubatus	Hsa-Mir-383-v2	NW_020834763.1	16395188	16395249	+	96.6	1	NaN	TCAGATCAGAAGGTGATTGTGGCTTTGGATGGATATTAATCAGCCACAGCACTGCCTGGTCA
Acinonyx_jubatus	Hsa-Mir-486	NW_020834735.1	55655755	55655818	-	80.2	1	NaN	ATCCTGTACTGAGCTGCCCCGAGGCCGTTTGCTGTGCCCAGCTCGGGGCAGCTCAGTACAGGAT
Acinonyx_jubatus	Hsa-Mir-124-P2-v1	NW_020834791.1	14651722	14651779	+	94.7	1	NaN	CCGTGTTCACAGCGGACCTTGATTTAATGTCATACAATTAAGGCACGCGGTGAATGCC
Acinonyx_jubatus	Hsa-Mir-124-P2-v2	NW_020834791.1	14651722	14651778	+	93.7	1	NaN	CCGTGTTCACAGCGGACCTTGATTTAATGTCATACAATTAAGGCACGCGGTGAATGC
Acinonyx_jubatus	Hsa-Mir-599	NW_020834742.1	37317736	37317793	+	94.2	1	NaN	GTTTGATAAGCTGACATGGGACAGGGATTCTTTTCACTGTTGTGTCAGTTTATCAAAC
Acinonyx_jubatus	Hsa-Mir-875	NW_020834742.1	37317591	37317646	+	81.9	1	NaN	CTATACCTCAGTTTTATCAGGTGTTCTTTAAAATCACCTGGAAATACTGAGGTTGC
Acinonyx_jubatus	Hsa-Mir-30-P2c	NW_020834742.1	7547817	7547875	+	91.2	1	NaN	ATGTAAACATCCTACACTCAGCTGTAATACACGGATTGGCTGGGAGGTGGATGTTTACT
Acinonyx_jubatus	Hsa-Mir-30-P1c	NW_020834742.1	7543510	7543570	+	95.2	1	NaN	TTGTAAACATCCCCGACTGGAAGCTGTAAGACACAGCAAAGCTTTCAGTCAGATGTTTGCT
Acinonyx_jubatus	Hsa-Mir-28-P2	NW_020834742.1	3077203	3077258	+	67	1	NaN	CTcgaggagctcacagtctagtatGTCCCAGCCCTACTAGACTgaggctccttgag
Acinonyx_jubatus	Hsa-Mir-101-P2-v2	NW_020834778.1	14663997	14664054	+	92.5	1	NaN	TTCGGTTATCATGGTACCGATGCTGTATGTCTGAAAGGTACAGTACTGTGATAACTGA
Acinonyx_jubatus	Hsa-Mir-101-P2-v1	NW_020834778.1	14663998	14664053	+	90.6	1	NaN	TCGGTTATCATGGTACCGATGCTGTATGTCTGAAAGGTACAGTACTGTGATAACTG
Acinonyx_jubatus	Hsa-Mir-491	NW_020834801.1	436960	437015	-	91.4	1	NaN	AGTGGGGAACCCTTCCATGAGGAGTAGAACACTCCTTATGCAAGATTCCCTTCTAC
Acinonyx_jubatus	Hsa-Mir-31	NW_020834774.1	72614	72672	-	88.5	1	NaN	AGGCAAGATGCTGGCATAGCTGTTGACCTGAGAACCTGCTATGCCAACATATTGCCATC
Acinonyx_jubatus	Hsa-Mir-876	NW_020834774.1	6096797	6096855	-	94.5	1	NaN	GATTTCTTTGTGAATCACCATATCTAAGCTAATGTGGTGGTGGTTTACAAAGTAATTCA
Acinonyx_jubatus	Hsa-Mir-873-v1	NW_020834774.1	6116813	6116871	-	94.3	1	NaN	TGCAGGAACTTGTGAGTCTCCTATTGAAAATGAACAGGAGACTGATGAGTTCCCGGGAA
Acinonyx_jubatus	Hsa-Mir-873-v2	NW_020834774.1	6116814	6116870	-	92.6	1	NaN	GCAGGAACTTGTGAGTCTCCTATTGAAAATGAACAGGAGACTGATGAGTTCCCGGGA
Acinonyx_jubatus	Hsa-Mir-204-P1	NW_020834778.1	8317980	8318038	+	96	1	NaN	CTTCCCTTTGTCATCCTATGCCTGAGAATATAtgaaggaggctgggaaggcaaAGGGAC
Acinonyx_jubatus	Hsa-Mir-7-P1	NW_020834804.1	3116982	3117045	-	98.2	1	NaN	TGGAAGACtagtgattttgttgtttttagataACTAAATCGACAACAAATCACAGTCTGCCATA
Acinonyx_jubatus	Hsa-Let-7-P2a1	NW_020834778.1	19549769	19549840	-	104.8	1	NaN	TGAGGTAGTAGGTTGTATAGTTTTAGGGTCACACCCACCACTGGGAGATAACTATACAATCTACTGTCTTTC
Acinonyx_jubatus	Hsa-Let-7-P2b1	NW_020834778.1	19549375	19549451	-	107.6	1	NaN	TGAGGTAGTAGATTGTATAGTTGTGGGGTAGTGATTTTACCCTGTTCAGGAGATAACTATACAATCTATTGCCTTCC
Acinonyx_jubatus	Hsa-Let-7-P2c1	NW_020834778.1	19547488	19547562	-	96	1	NaN	AGAGGTAGTGGGTTGCATAGTTTTAGGGCAGGGGTTGTGCCCACAAGGAGGTAACTATACGACCTGCTGCCTTTC
Acinonyx_jubatus	Hsa-Mir-23-P2	NW_020834804.1	7192614	7192673	+	92.8	1	NaN	TTGGGTTCCTGGCATGCTGATTTGTGACTTCAGATTAAAATCACATTGCCAGGGATTACC
Acinonyx_jubatus	Hsa-Mir-27-P2	NW_020834804.1	7192852	7192913	+	94.7	1	NaN	CAGAGCTTAGCTGATTGGTGAACAGTGACTGGTTTCCGCTTTGTTCACAGTGGCTAAGTTCT
Acinonyx_jubatus	Hsa-Mir-24-P2	NW_020834804.1	7193381	7193439	+	95.9	1	NaN	GGTGCCTACTGAGCTGATATCAGTTCTCATTTTACACACTGGCTCAGTTCAGCAGGAAC
Acinonyx_jubatus	Hsa-Mir-32	NW_020834767.1	3711224	3711285	-	93.2	1	NaN	TATTGCACATTACTAAGTTGCATGTTGTCACGGCCTCAGTGCAATTTAGTGTGTGTGATATT
Acinonyx_jubatus	Hsa-Mir-455	NW_020834767.1	7958366	7958422	+	93.5	1	NaN	GTATGTGCCTTTGGACTACATCGTGGAAGCCAGCACCATGCAGTCCATGGGCATATA
Acinonyx_jubatus	Hsa-Mir-181-P1b	NW_020834767.1	17198426	17198484	+	94.7	1	NaN	GAACATTCAACGCTGTCGGTGAGTTTGGGATTTGAAAAAACCACCGACCGTTGACTGTA
Acinonyx_jubatus	Hsa-Mir-181-P2b	NW_020834767.1	17199672	17199730	+	94.3	1	NaN	CAACATTCATTGCTGTCGGTGGGTTTGAGTCTGAATCAACTCACTGATCAATGAATGCA
Acinonyx_jubatus	Hsa-Mir-199-P1-v1	NW_020834767.1	20250873	20250933	-	96.6	1	NaN	CCCAGTGTTTAGACTATCTGTTCAGGACTCCCAAATTGTACAGTAGTCTGCACATTGGTTA
Acinonyx_jubatus	Hsa-Mir-199-P1-v2	NW_020834767.1	20250873	20250933	-	96.6	1	NaN	CCCAGTGTTTAGACTATCTGTTCAGGACTCCCAAATTGTACAGTAGTCTGCACATTGGTTA
Acinonyx_jubatus	Hsa-Mir-199-P1-v3	NW_020834767.1	20250873	20250933	-	96.6	1	NaN	CCCAGTGTTTAGACTATCTGTTCAGGACTCCCAAATTGTACAGTAGTCTGCACATTGGTTA
Acinonyx_jubatus	Hsa-Mir-219-P2	NW_020834767.1	20374514	20374578	-	100	1	NaN	TGATTGTCCAAACGCAATTCTTGTACGAGTCTGCGGCCAACCGAGAATTGTGGCTGGACATCTGT
Acinonyx_jubatus	Hsa-Mir-219-P2-as	NW_020834767.1	20374515	20374578	+	100.3	1	NaN	CAGATGTCCAGCCACAATTCTCGGTTGGCCGCAGACTCGTACAAGAATTGCGTTTGGACAATCA
Acinonyx_jubatus	Hsa-Mir-126-v1	NW_020834831.1	2359085	2359142	+	94.5	1	NaN	ACATTATTACTTTTGGTACGCGCTGTGACACTTCAAACTCGTACCGTGAGTAATAATG
Acinonyx_jubatus	Hsa-Mir-126-v2	NW_020834831.1	2359085	2359142	+	94.5	1	NaN	ACATTATTACTTTTGGTACGCGCTGTGACACTTCAAACTCGTACCGTGAGTAATAATG
Acinonyx_jubatus	Hsa-Mir-126-v3	NW_020834831.1	2359085	2359142	+	94.5	1	NaN	ACATTATTACTTTTGGTACGCGCTGTGACACTTCAAACTCGTACCGTGAGTAATAATG
Acinonyx_jubatus	Hsa-Mir-221-P1	NW_020836460.1	7812532	7812594	-	85.8	1	NaN	ACCTGGCATACAATGTAGATATCTGTGTTTCTTGGGCAACAGCTACATTGTCTGCTGGGTTTC
Acinonyx_jubatus	Hsa-Mir-221-P2	NW_020836460.1	7813469	7813532	-	95.3	1	NaN	GGCTCAGTAGCCAGTGTAGATCCTGTCTTTTGTAATCAGTAGCTACATCTGGCTACTGGGTCTC
Acinonyx_jubatus	Hsa-Mir-188-P2	NW_020836460.1	10942738	10942795	+	92.3	1	NaN	acaTGCCTTGAGTGTAGGACCGTTGACATCTTAATTACCCTCCCACACCCAAGGCTTG
Acinonyx_jubatus	Hsa-Mir-188-P1	NW_020836460.1	10943106	10943164	+	95.9	1	NaN	acATCCCTTGCATGGTGGAGGGTGAGCTTTCTGAAAACCCCTCCCACATGCAGGGTTTG
Acinonyx_jubatus	Hsa-Mir-362-P2-v1	NW_020836460.1	10948482	10948542	+	89.8	1	NaN	CTAATCCTTGCTACCTGGGTGAGAGTGCTTTCTGGATGCAATGCACCTGGGCAAGGATTCC
Acinonyx_jubatus	Hsa-Mir-362-P2-v1	NW_020836460.1	10950307	10950367	+	89.8	1	NaN	ctaatCCTTGCTACCTGGGTGAGAGTGCTTTCTGAATGCAGTGCACCTGGGCAAGGATTCC
Acinonyx_jubatus	Hsa-Mir-362-P2-v2	NW_020836460.1	10948482	10948542	+	89.8	1	NaN	CTAATCCTTGCTACCTGGGTGAGAGTGCTTTCTGGATGCAATGCACCTGGGCAAGGATTCC
Acinonyx_jubatus	Hsa-Mir-362-P2-v2	NW_020836460.1	10950307	10950367	+	89.8	0	NaN	ctaatCCTTGCTACCTGGGTGAGAGTGCTTTCTGAATGCAGTGCACCTGGGCAAGGATTCC
Acinonyx_jubatus	Hsa-Mir-362-P1	NW_020836460.1	10949022	10949079	+	78.1	1	NaN	GAATCCTTGGAACCTAGGTGTGAGTGCTGTTTCCATGCAACACACCTATTCAAGGATT
Acinonyx_jubatus	Hsa-Mir-362-P3	NW_020836460.1	10949798	10949855	+	54.3	1	NaN	TCATCATGTGTCCCTGGGTGAGAGTGCCTTCTAAATGCAATGCACCAGGGTAGGGGTT
Acinonyx_jubatus	Hsa-Mir-362-P5	NW_020836460.1	10950307	10950367	+	85.2	1	NaN	ctaatCCTTGCTACCTGGGTGAGAGTGCTTTCTGAATGCAGTGCACCTGGGCAAGGATTCC
Acinonyx_jubatus	Hsa-Mir-188-P3	NW_020836460.1	10952434	10952491	+	87.1	1	NaN	ATACCCATTGCATATCGGAGTTGTTAATTCTCAAAGCACCTCCTGTGTGCATGGATTA
Acinonyx_jubatus	Hsa-Mir-362-P4	NW_020836460.1	10953745	10953803	+	92.7	1	NaN	tAATCCTTGCTATCTGGGTGCTAGTGCTATCTCAATGCAATGCACCTGGGCAAGGATTC
Acinonyx_jubatus	Hsa-Let-7-P2b3	NW_020836394.1	2769483	2769560	+	108.2	1	NaN	GTGAGGTAGTAAGTTGTATTGTTGTGGGGTAGGGATTTTAGGCCCCAATTAGAAGATAACTATACAACTTACTACTTT
Acinonyx_jubatus	Hsa-Let-7-P2a3	NW_020836394.1	2768133	2768202	+	103.5	1	NaN	ATGAGGTAGTAGATTGTATAGTTTTAGGGTCATACCCCATCTTGGAGATAACTATACAGTCTACTGTCTT
Acinonyx_jubatus	Hsa-Mir-223	NW_020836425.1	1161740	1161803	+	100.6	1	NaN	CCGTGTATTTGACAAGCTGAGTTGGACACTCCATGTGGTAGAGTGTCAGTTTGTCAAATACCCC
Acinonyx_jubatus	Hsa-Mir-95-P2	NW_020836425.1	7978906	7978961	-	91.6	1	NaN	ctcattaaatgtttgttgaatgaaaaaatgaatcatCAACAGACATTAATTGGGCG
Acinonyx_jubatus	Hsa-Mir-95-P2	NW_020836425.1	7980369	7980416	-	56.9	1	NaN	ttgaatgaaaaaaatgaatcatcaaCAGACATTAATTGGACACCTGCT
Acinonyx_jubatus	Hsa-Mir-374-P2	NW_020836425.1	7979068	7979119	-	76	1	NaN	ATATAATACAACCTGCTAAGTGTCCTCGCACTTATCAGGTTGTATTATCATT
Acinonyx_jubatus	Hsa-Mir-95-P3-v1	NW_020836425.1	8026714	8026774	-	84	0	NaN	agtaaatgtttattggatgaataaatgaatgactcatcaacaaacatttatcgtGTGCCTG
Acinonyx_jubatus	Hsa-Mir-95-P3-v2	NW_020836425.1	8026717	8026776	-	84.7	1	NaN	tcagtaaatgtttattggatgaataaatgaatgactcatcaacaaacatttatcgtGTGC
Acinonyx_jubatus	Hsa-Mir-374-P1	NW_020836425.1	8026885	8026936	-	75.7	0	NaN	TTATAATACAACCTGATAAGTGTTACAGCACTTACCAGGTTGTATTGTAATT
Acinonyx_jubatus	Hsa-Mir-325	NW_020836429.1	8586719	8586777	+	85.1	1	NaN	TcctagtaggtgttcagtaagtgTTTGTGACATAATtcgtttattgagcacctcctatc
Acinonyx_jubatus	Hsa-Mir-361-v1	NW_020836429.1	187353	187414	+	86.3	1	NaN	TTTATCAGAATCTCCAGGGGTACTTATAATTTGAAAAAGTCCCCCAGGTGTGATTCTGATtt
Acinonyx_jubatus	Hsa-Mir-361-v2	NW_020836429.1	187354	187413	+	84.1	1	NaN	TTATCAGAATCTCCAGGGGTACTTATAATTTGAAAAAGTCCCCCAGGTGTGATTCTGATt
Acinonyx_jubatus	Hsa-Mir-652	NW_020836501.1	3393213	3393273	+	97.6	1	NaN	CACAACCCTAGGAGAGGGTGCCATTCACATAGACTATAATTGAATGGCGCCACTAgggttg
Acinonyx_jubatus	Hsa-Mir-1912	NW_020836501.1	7245112	7245165	+	77.7	1	NaN	GCTCATTGCACGggctgtgtatatttttattcaatacCCAGAGCGTGCAGTGTG
Acinonyx_jubatus	Hsa-Mir-95-P4	NW_020836501.1	7246313	7246374	+	92.8	1	NaN	caggtcctcaataagtatttgttgaaagaataaaagaaccaACAAGTCTTAtttgagcacct
Acinonyx_jubatus	Hsa-Mir-1298	NW_020836501.1	7309240	7309312	+	96.2	1	NaN	GTTCATTCGGCTGTCCAGATGTATCCAAGTACCCCGTTATTTGGCAATAAATACATCTGGGCAACTGATTGAA
Acinonyx_jubatus	Hsa-Mir-1911	NW_020836501.1	7349945	7350002	+	81.7	1	NaN	CTGAGTACCGCCATGTCTGTTGGGCGTCCACAATCTCCCACCAGGCATTGTGGTCTCT
Acinonyx_jubatus	Hsa-Mir-448	NW_020836501.1	7402561	7402633	+	75.9	1	NaN	TGAACATCCTGCATAGTGCTGCCAGGAAATCCCTATTTCATACTAAGGGGGCTGGTTGCATATGTAGGATGTC
Acinonyx_jubatus	Hsa-Mir-1277	NW_020836464.1	14392356	14392413	-	45.4	1	NaN	AACTGTATCCATTTCTACCGTCTCTGAcctcccaaatatatatatatatgtacgtatg
Acinonyx_jubatus	Hsa-Mir-766	NW_020836464.1	13311532	13311589	+	66.6	1	NaN	CAGGAGGGATGGGTGCTGGCCTTTCAATCCTGGATTTGACTCCAGCCCCATAGCCTCA
Acinonyx_jubatus	Hsa-Mir-92-P2b	NW_020836464.1	679785	679848	+	97.7	1	NaN	TCGGGTGGATCACGATGCAATTTTGATTAGTATAATAGGAGAAAAATTGCACGGTATCCATCTG
Acinonyx_jubatus	Hsa-Mir-92-P1b	NW_020836464.1	679628	679687	+	92.3	1	NaN	TGGGTGGGGATTTGTGGCATTACTTGTGTTCTATATAAAGTATTGCACTTGTCCCGGCCT
Acinonyx_jubatus	Hsa-Mir-19-P2b	NW_020836464.1	679488	679552	+	84.9	1	NaN	TAGTTTTGCAGGTTTGCATTTCAGcggatatatgtatgtatagctGTGCAAATCCATGCAAAACT
Acinonyx_jubatus	Hsa-Mir-17-P3b	NW_020836464.1	679364	679423	+	86.6	1	NaN	CCAAAGTGCTCATAGTGCAGGTAGTGTTGGCTTTACTCTACTGTAGTGTGGGCACTTCCA
Acinonyx_jubatus	Hsa-Mir-17-P2b	NW_020836464.1	679129	679192	+	87.7	1	NaN	TTAAGGTGCATCTAGTGCAGTTAGTGTAACAACTCAGAATCTACTGCCCTAAATGCCCCTTCCG
Acinonyx_jubatus	Hsa-Mir-17-P1b	NW_020836464.1	678969	679026	+	94.3	1	NaN	TAAAAGTGCTTACAGTGCAGGTAGCTTTTTGAGATCTACTGCAATGCAAGCACTTCTT
Acinonyx_jubatus	Hsa-Mir-450-P3	NW_020836464.1	418043	418099	+	82.6	1	NaN	tttttgcaatatGTTCCTGAATATGTAATATGAGTGTATTGGGGACATTTTGCATCC
Acinonyx_jubatus	Hsa-Mir-450-P1	NW_020836464.1	417873	417928	+	75.8	1	NaN	TTTTTGCGATGTGTTCCTAATATGCGGTATAAATATATTGGGAGCATTTTGCATGC
Acinonyx_jubatus	Hsa-Mir-450-P2	NW_020836464.1	417739	417794	+	90.1	1	NaN	TTTTTGCGATGTGTTcctaatatgtaatataaatgtatTGGGAACATTTTGCATTC
Acinonyx_jubatus	Hsa-Mir-542-v1	NW_020836464.1	416993	417050	+	86	1	NaN	CTCGGGGATCATCATGTCACGAGAGACCACTGTGCACTTGTGACAGATTGATAACTGA
Acinonyx_jubatus	Hsa-Mir-542-v2	NW_020836464.1	416994	417049	+	83.9	1	NaN	TCGGGGATCATCATGTCACGAGAGACCACTGTGCACTTGTGACAGATTGATAACTG
Acinonyx_jubatus	Hsa-Mir-15-P2d	NW_020836464.1	412010	412071	+	84.4	1	NaN	CTAGCAGCGGGAACAGTACTGCAGTGGGCGATCGGTGCTCTGGAGTATTGTTTCTGCTGCCC
Acinonyx_jubatus	Hsa-Mir-15-P1d	NW_020836464.1	411677	411734	+	84.2	1	NaN	GCAGCAGCAATTCATGTTTTGAAGTGCTTTAAACGGTTCAAAACGTGAGGCGCTGCTA
Acinonyx_jubatus	Hsa-Mir-504-v1	NW_020836479.1	8321712	8321769	+	82.3	1	NaN	GAGACCCTGGTCTGCACTCTATCTGTACGCTTACTGAAGGGAGCGCAGGGCAGGGTTT
Acinonyx_jubatus	Hsa-Mir-504-v2	NW_020836479.1	8321713	8321768	+	80	1	NaN	AGACCCTGGTCTGCACTCTATCTGTACGCTTACTGAAGGGAGCGCAGGGCAGGGTT
Acinonyx_jubatus	Hsa-Mir-505-v1	NW_020836479.1	7280273	7280330	+	94.3	1	NaN	GGGGAGCCAGGAAGTATTGATGTTTCTGCCAGTTTAGCGTCAACACTTGCTGGTTTCC
Acinonyx_jubatus	Hsa-Mir-505-v2	NW_020836479.1	7280273	7280330	+	94.3	1	NaN	GGGGAGCCAGGAAGTATTGATGTTTCTGCCAGTTTAGCGTCAACACTTGCTGGTTTCC
Acinonyx_jubatus	Hsa-Mir-506-P2	NW_020836479.1	1843118	1843174	+	70.3	0	NaN	CCACTTCAAGAAGTGTCATTCATGTACCTAGAAATATGATTGGCACCTCTTAGAGTG
Acinonyx_jubatus	Hsa-Mir-506-P8	NW_020836479.1	1820122	1820176	+	59.4	0	NaN	CTACTCCAGAGGTTGGCAATCACAGGTACTTAAATGTGATTGACACCTCTGTGAG
Acinonyx_jubatus	Hsa-Mir-2114	NW_020836375.1	2401231	2401290	-	71.8	1	NaN	TCTAGTCCCTTCCTTGAAGCGATCGGGTAAATCACATGATGAGCCTCAAGCAAGGGACTT
Acinonyx_jubatus	Hsa-Mir-224	NW_020836375.1	954453	954520	+	75.4	0	NaN	TCAAGTTACTAGTGATTCCGTTTAGTAGATGGCTGTGCATTGTTTCAAAATGGCCCCCTAGTGACTAC
Acinonyx_jubatus	Hsa-Mir-452-v1	NW_020836375.1	953035	953092	+	61.2	1	NaN	CAACTGTTTGCAGAGGAAACAGACTTTGTAACTACATCTCACTCTCATCTGCAAAGGA
Acinonyx_jubatus	Hsa-Mir-452-v2	NW_020836375.1	953038	953091	+	56.2	1	NaN	CTGTTTGCAGAGGAAACAGACTTTGTAACTACATCTCACTCTCATCTGCAAAGG
Acinonyx_jubatus	Hsa-Mir-105-P1	NW_020836375.1	480015	480072	+	94.9	1	NaN	GTCAAATGCTCAGACTCCTGTGGTGGCTGCTCATGCACCACGGATGTTTGAGCATGTG
Acinonyx_jubatus	Hsa-Mir-105-P2	NW_020836375.1	477571	477627	+	65.3	1	NaN	GTCAAATGCTCAGACTCCTTGGTGGCTGCTTATGTACCATGAATTTTTGAGCATGTG
Acipenser_ruthenus	Hsa-Mir-8-P2a	NC_048345.1	4797480	4797538	+	64.5	1	NaN	ACATCTTACTGGGCAGCATTGGATGTAAACTAGTTTTCTAATACTGCCTGGTAATGATG
Acipenser_ruthenus	Hsa-Mir-8-P2a	NC_048344.1	23593805	23593864	-	64.5	1	NaN	ACATCTTACTGGGCAGCATTGGATGTAAACTAGTTTTCTAATACTGCCTGGTAATGATGA
Acipenser_ruthenus	Hsa-Mir-8-P1a	NC_048344.1	23593435	23593495	-	56.5	1	NaN	CATCTTACTAGACAGTGCTGGATTGTTCTGTTGTGTTCTAACACTGTCTGGTAACGATGTT
Acipenser_ruthenus	Hsa-Mir-8-P1a	NC_048345.1	4797847	4797906	+	52.8	1	NaN	ACATCTTACTAGACAGTGCTGGATTGTGCTGTTGTGTTCTAACACTGTCTGGTAACGATG
Acipenser_ruthenus	Hsa-Mir-8-P3a	NC_048345.1	4800140	4800197	+	53.8	1	NaN	CGTCTTACCAGACAAGGTTAGATCTAGCTATTCCAGTCTAATACTGTCTGGTAATGCC
Acipenser_ruthenus	Hsa-Mir-8-P3a	NC_048344.1	23591120	23591178	-	53.8	1	NaN	GTCTTACCAGACAAGGTTAGATCTAGCTATTCCAGTCTAATACTGTCTGGTAATGCCGT
Acipenser_ruthenus	Hsa-Mir-34-P1	NC_048345.1	3909399	3909462	+	64.3	1	NaN	GTGGCAGTGTCTTAGCTGGTTGTTGTGAACAGTTTGAACCAAGCAATCAGCAAGTATACTGCTG
Acipenser_ruthenus	Hsa-Mir-34-P1	NC_048344.1	24578207	24578271	-	62.3	1	NaN	CTGTGGCAGTGTCTTAGCTGGTTGTTGTGAACAGTTTGAACCAAGCAATCAGCAAGTATACTACC
Acipenser_ruthenus	Hsa-Mir-30-P1b	NC_048351.1	13760755	13760817	+	72.1	1	NaN	CTGTAAACATCCTTGACTGGAAGCTGTAGGGAGACTGAAGGGGCTTTCAGTCGGATGTTTGCA
Acipenser_ruthenus	Hsa-Mir-30-P1b	NC_048347.1	12696038	12696101	-	72.1	1	NaN	TGTAAACATCCTTGACTGGAAGCTGTAGGGAGACTGAAGGGGCTTTCAGTCGGATGTTTGCAGC
Acipenser_ruthenus	Hsa-Mir-30-P2b	NC_048351.1	13761242	13761299	+	67.8	1	NaN	TTGTAAACATCCTACACTCTCAGCTGTGTGCCTGGGAGCTGGGAGAGGGATGTTTACT
Acipenser_ruthenus	Hsa-Mir-30-P2b	NC_048347.1	12695557	12695615	-	67.8	1	NaN	TTGTAAACATCCTACACTCTCAGCTGTGTGCCTGGGAGCTGGGAGAGGGATGTTTACTC
Acipenser_ruthenus	Hsa-Mir-101-P1-v2	NC_048333.1	40175359	40175416	+	80.1	1	NaN	CTCAGTTATCTCAGTGCTGATGCTGTCCATCttaaaagtacagtactgtgataACTGA
Acipenser_ruthenus	Hsa-Mir-101-P1-v2	NC_048332.1	2867472	2867530	-	80.1	1	NaN	TCAGTTATCTCAGTGCTGATGCTGTCCATCttaaaagtacagtactgtgataACTGAAG
Acipenser_ruthenus	Hsa-Mir-101-P1-v1	NC_048333.1	40175360	40175415	+	77.7	1	NaN	TCAGTTATCTCAGTGCTGATGCTGTCCATCttaaaagtacagtactgtgataACTG
Acipenser_ruthenus	Hsa-Mir-101-P1-v1	NC_048332.1	2867473	2867529	-	77.7	1	NaN	CAGTTATCTCAGTGCTGATGCTGTCCATCttaaaagtacagtactgtgataACTGAA
Acipenser_ruthenus	Hsa-Mir-137-P1-v2	NC_048333.1	31819892	31819950	+	94.7	1	NaN	GACGGGTATTCTTGGGTGGATAATACGGATTACGTTGTTATTGCTTAAGAATACGCGTA
Acipenser_ruthenus	Hsa-Mir-137-P1-v1	NC_048333.1	31819892	31819949	+	93.8	1	NaN	GACGGGTATTCTTGGGTGGATAATACGGATTACGTTGTTATTGCTTAAGAATACGCGT
Acipenser_ruthenus	Hsa-Mir-190-P2	NW_023261334.1	33667	33726	+	68.1	1	NaN	CTGATATGTTTGATATTGGGTTGTTTTATTCAAAATCCAACTAAATATCAGACATATTCC
Acipenser_ruthenus	Hsa-Mir-190-P2	NC_048355.1	34003	34063	-	68.1	1	NaN	TGATATGTTTGATATTGGGTTGTTTTATTCAAAATCCAACTAAATATCAGACATATTCCTA
Acipenser_ruthenus	Hsa-Mir-92-P1c	NW_023262926.1	514860	514921	-	51	1	NaN	AGGTATGGGACAGGTGCACTGTTGTACGATCCCCACCCAATATTGCACTCGTCCCGGCCTCC
Acipenser_ruthenus	Hsa-Mir-92-P1c	NC_048355.1	3064162	3064223	-	51	1	NaN	AGGTATGGGACAGGTGCACTGTTGTACGATCCCCACCCAATATTGCACTCGTCCCGGCCTCC
Acipenser_ruthenus	Hsa-Mir-9-P1	NW_023263024.1	220165	220224	+	82.4	1	NaN	ATCTTTGGTTATCTAGCTGTATGAGTGTTGTACATTCTTCATAAAGCTAGATAACCGAAA
Acipenser_ruthenus	Hsa-Mir-9-P1	NC_048355.1	981077	981137	-	82.4	1	NaN	TCTTTGGTTATCTAGCTGTATGAGTGTTGTACATTCTTCATAAAGCTAGATAACCGAAAGT
Acipenser_ruthenus	Hsa-Mir-214-v1	NW_023263506.1	12909	12970	+	92.9	1	NaN	CTGCCTGTCTACACTTGCTGTGCAGAACATCCTCCCACCTGTACAGCAGGCACAGACAGGCA
Acipenser_ruthenus	Hsa-Mir-214-v2	NW_023263506.1	12909	12970	+	92.9	1	NaN	CTGCCTGTCTACACTTGCTGTGCAGAACATCCTCCCACCTGTACAGCAGGCACAGACAGGCA
Acipenser_ruthenus	Hsa-Mir-199-P3-v1	NW_023263506.1	6094	6153	+	83.9	1	NaN	ACCCAGTGTTCAGACTACCTGTTCAGGATCATACTGTTGTACAGTAGTCTGCACATTGGT
Acipenser_ruthenus	Hsa-Mir-199-P3-v1	NC_048356.1	905418	905477	+	80.1	1	NaN	GCCCAGTGTTCAGACTACCTGTTCATGATGCTGCAGGTGTACAGTAGTCTGCACATTGGT
Acipenser_ruthenus	Hsa-Mir-199-P3-v1	NC_048352.1	7961143	7961202	+	72.9	1	NaN	GCCCAGTGTTCAGACTACCTGTTCAGGAAGTTCTGGTTGTACAGTAGTCTGCACATTGGT
Acipenser_ruthenus	Hsa-Mir-199-P3-v2	NW_023263506.1	6094	6153	+	83.9	1	NaN	ACCCAGTGTTCAGACTACCTGTTCAGGATCATACTGTTGTACAGTAGTCTGCACATTGGT
Acipenser_ruthenus	Hsa-Mir-199-P3-v2	NC_048356.1	905418	905477	+	80.1	1	NaN	GCCCAGTGTTCAGACTACCTGTTCATGATGCTGCAGGTGTACAGTAGTCTGCACATTGGT
Acipenser_ruthenus	Hsa-Mir-199-P3-v2	NC_048352.1	7961143	7961202	+	72.9	1	NaN	GCCCAGTGTTCAGACTACCTGTTCAGGAAGTTCTGGTTGTACAGTAGTCTGCACATTGGT
Acipenser_ruthenus	Hsa-Mir-199-P3-v3	NW_023263506.1	6094	6153	+	83.9	1	NaN	ACCCAGTGTTCAGACTACCTGTTCAGGATCATACTGTTGTACAGTAGTCTGCACATTGGT
Acipenser_ruthenus	Hsa-Mir-199-P3-v3	NC_048356.1	905418	905477	+	80.1	1	NaN	GCCCAGTGTTCAGACTACCTGTTCATGATGCTGCAGGTGTACAGTAGTCTGCACATTGGT
Acipenser_ruthenus	Hsa-Mir-199-P3-v3	NC_048352.1	7961143	7961202	+	72.9	1	NaN	GCCCAGTGTTCAGACTACCTGTTCAGGAAGTTCTGGTTGTACAGTAGTCTGCACATTGGT
Acipenser_ruthenus	Hsa-Mir-181-P2a	NC_048332.1	12322959	12323018	+	81.5	1	NaN	CAACATTCATTGCTGTCGGTGGGTTTAACTGTGTGGAAAAGCTCGCTGAACAATGAATGC
Acipenser_ruthenus	Hsa-Mir-181-P2a	NC_048333.1	29618471	29618531	-	73.7	1	NaN	AACATTCATTGCTGTCGGTGGGTTTAACTGTGTGGAAAAGCTCGCTCAACAATGAATGCAA
Acipenser_ruthenus	Hsa-Mir-181-P1a	NC_048333.1	29618673	29618733	-	70	1	NaN	AACATTCAACGCTGTCGGTGAGTTTAAGATGGGAAAAAAACCATCGACCGTTGATTGTACC
Acipenser_ruthenus	Hsa-Mir-135-P3	NC_048350.1	18332870	18332930	-	51.9	1	NaN	TATGGCTTTCTATTCCTATGTGATTTGGTGTCATATCTCATGTAGGGTTCAAAGCCATTGG
Acipenser_ruthenus	Hsa-Mir-135-P3	NC_048359.1	3362800	3362859	+	51.8	1	NaN	TTATGGCTTTCTATTCCTATGTGATTTTGTGTCATATCTCATGTAGGGTTCAAAGCCATT
Acipenser_ruthenus	Hsa-Mir-29-P2b-v1	NC_048350.1	15049955	15050019	-	65.9	1	NaN	ctggtttcaGGTGGTGGCTTAGAGTTCTTCATGTGTTTAATCTAGCACCATTTGAAATCAGTGTT
Acipenser_ruthenus	Hsa-Mir-29-P2b-v2	NC_048350.1	15049956	15050018	-	63.1	1	NaN	tggtttcaGGTGGTGGCTTAGAGTTCTTCATGTGTTTAATCTAGCACCATTTGAAATCAGTGT
Acipenser_ruthenus	Hsa-Mir-205-P1	NC_048350.1	15132655	15132713	-	76.3	1	NaN	TCCTTCATTCCACCGGAGTCTGTGTCATAACCAATCAGATTTCAGTAGAGTGAAGTACA
Acipenser_ruthenus	Hsa-Mir-205-P1	NC_048350.1	15233601	15233659	-	73.8	1	NaN	TCCTTCATTCCACCGGAGTCTGTGTCATAATCAATCAGATTTCAGTAGAGTGAAGTACA
Acipenser_ruthenus	Hsa-Mir-103-P3	NC_048329.1	50333940	50333999	-	88.8	1	NaN	AGCTTCTTTACAGTGTTGCCTTGTGGCATGGAGATCAAGCAGCATTGTACAGGGCTATCA
Acipenser_ruthenus	Hsa-Mir-202	NC_048335.1	15789587	15789643	+	62.9	0	NaN	TTTCCTATGCTTATACCTCTTTGAGAAATAGCTGTAAAGAGGCATAGGGCATGGGAA
Acipenser_ruthenus	Hsa-Mir-202	NC_048329.1	46378986	46379043	-	60.4	0	NaN	TTCCTATGCTTATACCTCTTTGAGAAATAACTGTAAAGAGGCATAGGGCATGGGAAAA
Acipenser_ruthenus	Hsa-Mir-129-P2	NC_048348.1	3656925	3656989	-	69.9	1	NaN	CTTTTTGCGGTCTGGGCTTGCTGTATGTAACTATCTAGCCGGGAAGCCCTTACCCCAAAAAGCAT
Acipenser_ruthenus	Hsa-Mir-194-P1	NW_023262104.1	32360	32420	-	64.3	1	NaN	TGTAACAGCAACTCCATGTGGAAGTTGATTGGTTGAATTCCAGTGGGGGTGCTGTTATCTG
Acipenser_ruthenus	Hsa-Mir-194-P1	NW_023262102.1	32466	32526	-	64.3	1	NaN	TGTAACAGCAACTCCATGTGGAAGTTGATTGGTTGAATTCCAGTGGGGGTGCTGTTATCTG
Acipenser_ruthenus	Hsa-Mir-139	NC_048331.1	50433002	50433060	-	58.8	0	NaN	ATTCTACAGTGCATGTGTCTCCAGTGTTTCTAGGCTACTGGAGATACAGCTCTGTTGGA
Acipenser_ruthenus	Hsa-Mir-139	NC_048330.1	6907232	6907289	+	58.8	0	NaN	TTCTACAGTGCATGTGTCTCCAGTGTTTCTAGGCTACTGGAGATACAGCTCTGTTGGA
Acipenser_ruthenus	Hsa-Mir-34-P2b	NC_048364.1	6961179	6961233	-	53.9	1	NaN	TGGCAGTGTAGTTAGCTGATTGCGGTGTCCCATCAATCACTAGCCACACAGCCAT
Acipenser_ruthenus	Hsa-Mir-34-P2b	NC_048366.1	127190	127243	+	53.7	1	NaN	CTGGCAGTGTAGTTAGCTGATTGCAGTGTCCCATCAATCACTAGCCACACAGCC
Acipenser_ruthenus	Hsa-Mir-10-P3a	NC_048366.1	2252087	2252147	+	69.5	1	NaN	GTCCCTGAGACCCTAACTTGTGACGTTTCGCATTCATGTCCACGGGTTAGGCTCTCGGGAG
Acipenser_ruthenus	Hsa-Mir-10-P3a	NC_048364.1	4823178	4823239	-	69.5	1	NaN	TCCCTGAGACCCTAACTTGTGACGTTTCGCATTCATGTCCACGGGTTAGGCTCTCGGGAGCT
Acipenser_ruthenus	Hsa-Let-7-P1a	NC_048366.1	2235876	2235941	+	91.4	1	NaN	CTGAGGTAGTAGGTTGTATAGTTTAGAATTACACCACGGGAGATAACTGTACAACCTCCTAGCTTT
Acipenser_ruthenus	Hsa-Let-7-P1a	NC_048364.1	4839442	4839508	-	91.4	1	NaN	TGAGGTAGTAGGTTGTATAGTTTAGAATTACACCACGGGAGATAACTGTACAACCTCCTAGCTTTCC
Acipenser_ruthenus	Hsa-Mir-10-P2a	NC_048366.1	2232117	2232172	+	65.1	1	NaN	AAACCCGTAGATCCGAACTTGTGCTCAAATGCCACACAAGCTCGTGTCTACAGGTA
Acipenser_ruthenus	Hsa-Mir-10-P2a	NC_048364.1	4843192	4843248	-	65.1	1	NaN	AACCCGTAGATCCGAACTTGTGCTCAAATGCCACACAAGCTCGTGTCTACAGGTATG
Acipenser_ruthenus	Hsa-Mir-148-P3	NW_023263346.1	56138	56195	+	75.1	1	NaN	TGGAGTTCTGTTATACACTCGGACTGTGACTCTGGGGAAGTCAGTGCATCACAGAACT
Acipenser_ruthenus	Hsa-Mir-148-P3	NC_048370.1	442594	442651	+	75.1	1	NaN	TGGAGTTCTGTTATACACTCGGACTGTGACTCTGGGGAAGTCAGTGCATCACAGAACT
Acipenser_ruthenus	Hsa-Mir-26-P2	NC_048370.1	2577783	2577842	+	65	1	NaN	GTTCAAGTAATCCAGGATAGGCTGTATCCCGGCCACGCGGCCTATACTTGATTACTTGTT
Acipenser_ruthenus	Hsa-Mir-26-P2	NC_048369.1	3611554	3611614	-	65	1	NaN	TTCAAGTAATCCAGGATAGGCTGTATCCCGGCCACGCGGCCTATACTTGATTACTTGTTTC
Acipenser_ruthenus	Hsa-Let-7-P2c2	NC_048336.1	29314597	29314672	+	98.1	1	NaN	CTGAGGTAGTAGTTTGTGCTGTTGGATGGGTTGTGACATGGCCCGCTATGGAGATAACTGCGCAAGCTACTGCCTT
Acipenser_ruthenus	Hsa-Let-7-P2c2	NC_048329.1	7328424	7328500	-	98.1	1	NaN	TGAGGTAGTAGTTTGTGCTGTTGGATGGGTTGTGACATGGCCCGCTATGGAGATAACTGCGCAAGCTACTGCCTTGC
Acipenser_ruthenus	Hsa-Mir-135-P2	NC_048329.1	836522	836580	+	64.9	1	NaN	TTATGGCTTTTTATTCCTACATGATGGTAATGAAGGCTTATGTAGGGGAAGAAGCCATG
Acipenser_ruthenus	Hsa-Mir-135-P2	NC_048347.1	25026170	25026229	-	63	1	NaN	TCTATGGCTTTTTATTCCTATCTGATGGTAATGTGGATTCATATAGGGATGGAAGCCATG
Acipenser_ruthenus	Hsa-Mir-135-P2	NC_048343.1	1444306	1444364	+	63	1	NaN	CTATGGCTTTTTATTCCTATCTGATGGTAATGTGGATTCATATAGGGATGGAAGCCATG
Acipenser_ruthenus	Hsa-Mir-15-P2a	NC_048330.1	51076629	51076693	-	60.6	1	NaN	TAGCAGCACGTAAATATTGGAGTTAAACCACTTCATATGTCTCCAGTATTGATTGTGCTGCTGAA
Acipenser_ruthenus	Hsa-Mir-15-P2a	NC_048331.1	24470400	24470464	-	60.5	1	NaN	TAGCAGCACGTAAATATTGGAGTTAAACCACTTCAGATGTCTCCAGTATTGATTGTGCTGCTGAA
Acipenser_ruthenus	Hsa-Mir-15-P1a	NC_048330.1	51076822	51076880	-	64.5	1	NaN	TAGCAGCACATAATGGTTTGTGGGTTATATGGTGATGCAGGCCATACTGTGCTGCTTCA
Acipenser_ruthenus	Hsa-Mir-17-P1a	NC_048331.1	28909787	28909844	-	75.1	1	NaN	CAAAGTGCTTACAGTGCAGGTAGTAATATTTACCTACTGCAGTGAAGGCACTTATAGC
Acipenser_ruthenus	Hsa-Mir-17-P1a	NC_048330.1	54991223	54991280	-	73.9	1	NaN	CAAAGTGCTTACAGTGCAGGTAGTAATATTTACCTACTGCAGTGAAGGCACTTCTAGC
Acipenser_ruthenus	Hsa-Mir-17-P2a	NC_048331.1	28909663	28909726	-	92.7	1	NaN	TAAGGTGCATCTAGTGCAGATAGTGAAGTAGACTAGCACCTACTGCCCTAAATGCTCCTTCTGG
Acipenser_ruthenus	Hsa-Mir-17-P2a	NC_048330.1	54991099	54991162	-	86	1	NaN	TAAGGTGCATCTAGTGCAGATAGGGAAGTAGACTAGCACCTACTGCCCTAAATGCTCCTTCTGG
Acipenser_ruthenus	Hsa-Mir-19-P1	NC_048331.1	28909530	28909587	-	77.1	1	NaN	AGTTTTGCATAGTTGCACTACAAGAAAAATTGAGTTGTGCAAATCTATGCAAAACTGA
Acipenser_ruthenus	Hsa-Mir-19-P1	NC_048330.1	54990964	54991021	-	77.1	1	NaN	AGTTTTGCATAGTTGCACTACAAGAAAAATTGAGTTGTGCAAATCTATGCAAAACTGA
Acipenser_ruthenus	Hsa-Mir-17-P3a	NC_048331.1	28909306	28909364	-	78.3	1	NaN	TAAAGTGCTTATAGTGCAGGTAGTGTTTAGAGATCTACTGCAGTATGAGCACTTGAAGT
Acipenser_ruthenus	Hsa-Mir-17-P3a	NC_048330.1	54990738	54990796	-	74.6	1	NaN	TAAAGTGCTTATAGTGCAGGTAGTGTTTCGAGATCTACTGCAGTATGAGCACTTGAAGT
Acipenser_ruthenus	Hsa-Mir-19-P2a	NC_048331.1	28909173	28909235	-	64.5	1	NaN	AGTTTTGCTGGTTTGCATCCAGCTTTAACTGTACTGTTGCTGTGCAAATCCATGCAAAACTGA
Acipenser_ruthenus	Hsa-Mir-92-P1a	NC_048331.1	28909058	28909116	-	70.4	1	NaN	AGGTTGGGATTGGTTGCAATGCTGTTTGCTTGTAAGGTATTGCACTTGTCCCGGCCTGT
Acipenser_ruthenus	Hsa-Mir-92-P1a	NC_048330.1	54990488	54990546	-	69.3	1	NaN	AGGTTGGGATCGGTTGCAATGCTGTTTGCTTGTGAGGTATTGCACTTGTCCCGGCCTGT
Acipenser_ruthenus	Hsa-Mir-208-P2	NC_048371.1	3703532	3703589	-	59.8	1	NaN	AAGCTTTTTGCTTGAATTATGTTCCCGATTTAAAATATAAGACGAGCGAAAAGTTTGT
Acipenser_ruthenus	Hsa-Mir-208-P2	NC_048365.1	6410762	6410817	-	53.5	1	NaN	AAGCTTTTTGTTTGCGTTATGTTTTAATTACAATATAAGACGAACAAAAAGTTTGT
Acipenser_ruthenus	Hsa-Mir-208-P2	NC_048365.1	6433127	6433182	-	53.5	1	NaN	AAGCTTTTTGTTTGCGTTATGTTTTAATTACAATATAAGACGAACAAAAAGTTTGT
Acipenser_ruthenus	Hsa-Mir-203-v1	NC_048338.1	20736066	20736124	+	76.7	1	NaN	CAGTGGTTCTAAACAGTTCAACAGTTCTTTAGCTTAATTGTGAAATGTTTAGGACCACT
Acipenser_ruthenus	Hsa-Mir-203-v1	NC_048338.1	20949166	20949224	+	72.8	1	NaN	CAGTGGTTCTAAATAGTTCAACAGTTCTTTAGCTTAATTGTGAAATGTTTAGGACCACT
Acipenser_ruthenus	Hsa-Mir-203-v2	NC_048338.1	20736066	20736124	+	76.7	1	NaN	CAGTGGTTCTAAACAGTTCAACAGTTCTTTAGCTTAATTGTGAAATGTTTAGGACCACT
Acipenser_ruthenus	Hsa-Mir-203-v2	NC_048338.1	20949166	20949224	+	72.8	1	NaN	CAGTGGTTCTAAATAGTTCAACAGTTCTTTAGCTTAATTGTGAAATGTTTAGGACCACT
Acipenser_ruthenus	Hsa-Mir-204-P2	NC_048349.1	23109334	23109390	+	48.3	1	NaN	TTTCCCTTTGTCATCCTATGCCTGGAGCTAGTGATAAGGCAGGGACAGCAAAGGGAT
Acipenser_ruthenus	Hsa-Mir-204-P2	NC_048349.1	23169935	23169991	+	48.3	1	NaN	TTTCCCTTTGTCATCCTATGCCTGGAGCTAGTGATAAGGCAGGGACAGCAAAGGGAT
Acipenser_ruthenus	Hsa-Mir-204-P2	NC_048341.1	2339658	2339715	-	48.3	1	NaN	TTCCCTTTGTCATCCTATGCCTGGAGCTAGTGATAAGGCAGGGACAGCAAAGGGATGC
Acipenser_ruthenus	Hsa-Mir-147-v1	NC_048349.1	21557150	21557209	+	54.4	1	NaN	AACGGAATCATTTCTGCACAGACTAGACTCATTGAAAAACCAGTGTGCGGAAATGCTTCT
Acipenser_ruthenus	Hsa-Mir-147-v1	NC_048341.1	3887814	3887874	-	54.4	1	NaN	AATCATTTCTGCACAGACTAGACTCATTGAAAAACCAGTGTGCGGAAATGCTTCTGCTACT
Acipenser_ruthenus	Hsa-Mir-147-v2	NC_048349.1	21557151	21557209	+	56.6	1	NaN	ACGGAATCATTTCTGCACAGACTAGACTCATTGAAAAACCAGTGTGCGGAAATGCTTCT
Acipenser_ruthenus	Hsa-Mir-147-v2	NC_048341.1	3887816	3887875	-	56.6	1	NaN	GAATCATTTCTGCACAGACTAGACTCATTGAAAAACCAGTGTGCGGAAATGCTTCTGCTA
Acipenser_ruthenus	Hsa-Mir-190-P1	NC_048349.1	22639690	22639746	+	90.6	1	NaN	GTGATATGTTTGATATATTAGGTTGTTATTCAATCCAACTATATATCAAACATATTC
Acipenser_ruthenus	Hsa-Mir-190-P1	NC_048349.1	22765991	22766047	+	90.6	1	NaN	GTGATATGTTTGATATATTAGGTTGTTATTCAATCCAACTATATATCAAACATATTC
Acipenser_ruthenus	Hsa-Mir-190-P1	NC_048341.1	2683720	2683777	-	90.6	1	NaN	TGATATGTTTGATATATTAGGTTGTTATTCAATCCAACTATATATCAAACATATTCCT
Acipenser_ruthenus	Hsa-Mir-190-P1	NC_048341.1	2809965	2810022	-	90.6	1	NaN	TGATATGTTTGATATATTAGGTTGTTATTCAATCCAACTATATATCAAACATATTCCT
Acipenser_ruthenus	Hsa-Mir-184	NC_048349.1	15172977	15173040	-	61.9	1	NaN	TCCTTATCACTTTTCCAGCCCAGCTTTCATATCCTGTATCCGTTGGACGGAGAACTGATAAGGG
Acipenser_ruthenus	Hsa-Mir-184	NC_048341.1	10977721	10977783	+	61.9	1	NaN	TCCTTATCACTTTTCCAGCCCAGCTTTCATATCCTGTATCCGTTGGACGGAGAACTGATAAGG
Acipenser_ruthenus	Hsa-Mir-9-P3	NC_048349.1	17015856	17015915	+	81.1	1	NaN	ATCTTTGGTTATCTAGCTGTATGAGTGTTATTCAGCCGTCATAAAGCTAGATAACCGAAA
Acipenser_ruthenus	Hsa-Mir-9-P3	NC_048341.1	9129702	9129762	-	81.1	1	NaN	TCTTTGGTTATCTAGCTGTATGAGTGTTATTCAGCCGTCATAAAGCTAGATAACCGAAAGT
Acipenser_ruthenus	Hsa-Mir-193-P1b	NC_048337.1	201969	202026	+	71.2	1	NaN	ACGGGATTTTGGGGGCGAGGTGAGTTTGTATTTAATCCAACTGGCCCGCAAAGTCCCG
Acipenser_ruthenus	Hsa-Mir-193-P1b	NC_048335.1	36922256	36922314	-	67	1	NaN	CACGGGATTTTGGGGGCGAGGTGAGTTTGTATTTAATCCAACTGGCCCGCAAAGTCTCG
Acipenser_ruthenus	Hsa-Mir-193-P2b	NC_048337.1	202215	202274	+	67.7	1	NaN	GAGGGGCTTTTGGGGGCAGTTGTGTTTCGGATCCAGCATCATAATGCCCCTAAAAATCCT
Acipenser_ruthenus	Hsa-Mir-193-P2b	NC_048335.1	36921963	36922023	-	67.7	1	NaN	AGGGGCTTTTGGGGGCAGTTGTGTTTCGGATCCAGCATCATAATGCCCCTAAAAATCCTTA
Acipenser_ruthenus	Hsa-Mir-138-P2	NC_048344.1	2687761	2687825	+	59.9	1	NaN	CAGCTGGTGTTGTGAATCAGGCCGCCGAAACACGTCTGGAGTCCGGCTATTTCACAACACCAGGG
Acipenser_ruthenus	Hsa-Mir-138-P2	NC_048339.1	2842880	2842947	+	59.6	1	NaN	CAGCTGGTGTTGTGAATCAGGCCGCCGAAACACACCTGCTAGAGTCCGGCTATTTCACAACACCAGGG
Acipenser_ruthenus	Hsa-Mir-140-v1	NC_048344.1	10018917	10018977	+	96.6	1	NaN	CCAGTGGTTTTACCCTATGGTAGGTTACGTCATGCTGTTCTACCACAGGGTAGAACCACGG
Acipenser_ruthenus	Hsa-Mir-140-v1	NC_048339.1	10794281	10794341	+	96.6	1	NaN	cCAGTGGTTTTACCCTATGGTAGGTTACGTCATGCTGTTCTACCACAGGGTAGAACCACGG
Acipenser_ruthenus	Hsa-Mir-140-v2	NC_048344.1	10018917	10018977	+	96.6	1	NaN	CCAGTGGTTTTACCCTATGGTAGGTTACGTCATGCTGTTCTACCACAGGGTAGAACCACGG
Acipenser_ruthenus	Hsa-Mir-140-v2	NC_048339.1	10794281	10794341	+	96.6	1	NaN	cCAGTGGTTTTACCCTATGGTAGGTTACGTCATGCTGTTCTACCACAGGGTAGAACCACGG
Acipenser_ruthenus	Hsa-Mir-22-P1a	NW_023263315.1	355522	355583	+	63.6	1	NaN	CAGTTCTTCACTGGCAAGCTTTATGTCACTGTGTACCAGCTAAAGCTGCCAGTTGAAGAACT
Acipenser_ruthenus	Hsa-Mir-22-P1a	NC_048342.1	24638067	24638129	-	63.6	1	NaN	AGTTCTTCACTGGCAAGCTTTATGTCACTGTGTACCAGCTAAAGCTGCCAGTTGAAGAACTGT
Acipenser_ruthenus	Hsa-Mir-132-P1	NC_048349.1	5157747	5157809	+	64.7	1	NaN	GACCGTGGCTTTAGATTGTTACTGTAGCAGCCGCAGAGAGCGGTAACAGTCTACAGCCATGGT
Acipenser_ruthenus	Hsa-Mir-132-P1	NC_048342.1	23405233	23405296	-	64.7	1	NaN	ACCGTGGCTTTAGATTGTTACTGTAGCAGCCGCAGAGAGCGGTAACAGTCTACAGCCATGGTCG
Acipenser_ruthenus	Hsa-Mir-451	NC_048349.1	1940726	1940768	+	52.7	1	NaN	CAAACCGTTACCATTACTGAGCTTTAGTAATGGTAAGGGTTAC
Acipenser_ruthenus	Hsa-Mir-144	NC_048349.1	1940585	1940641	+	69.3	1	NaN	AGGATATCATCTTATACTGTAAGTTTGCTATATCGACACTACAGTATAGATGATGTA
Acipenser_ruthenus	Hsa-Mir-144	NC_048342.1	27028908	27028965	-	69.3	1	NaN	GGATATCATCTTATACTGTAAGTTTGCTATATCGACACTACAGTATAGATGATGTACT
Acipenser_ruthenus	Hsa-Mir-193-P1a	NC_048339.1	32151180	32151240	-	64.9	1	NaN	TGGGTCTTTGCGGGCGAGGTGAGTTGTGTGTCTCCAGTCAACTGGCCTACAAAGTCCCAGT
Acipenser_ruthenus	Hsa-Mir-193-P1a	NC_048340.1	1319185	1319244	+	64.7	1	NaN	ATGGGTCTTTGCGGGCGAGGTGAGTTGTGTATCTCCAGTCAACTGGCCTACAAAGTCCCA
Acipenser_ruthenus	Hsa-Mir-193-P2a	NC_048340.1	1325041	1325101	+	78.5	1	NaN	GAGGGACTTTTAGGGGCAGCTGTGTTTTACTAACCCAGTCATAATGCCCCTAGAAATCCTT
Acipenser_ruthenus	Hsa-Mir-193-P2a	NC_048339.1	32145698	32145759	-	78.5	1	NaN	AGGGACTTTTAGGGGCAGCTGTGTTTTACTAACCCAGTCATAATGCCCCTAGAAATCCTTAT
Acipenser_ruthenus	Hsa-Mir-148-P2	NC_048353.1	747466	747521	+	57.8	1	NaN	CAAGTTCTGTGATACACTTAGACTCTGAATCGGAAGCAGTCAGTGCATAACAGAAC
Acipenser_ruthenus	Hsa-Mir-148-P2	NC_048348.1	24897097	24897153	-	57.6	1	NaN	GTTCTGTGATACACTTAGACTCTGAGTCGGAAGCAGTCAGTGCATAACAGAACTTTG
Acipenser_ruthenus	Hsa-Mir-10-P1a-v1	NC_048348.1	25206343	25206405	-	68.7	1	NaN	TACCCTGTAGATCCGAATTTGTGTGAACAGAAAAGGGGTCACAAATTCGTATCTAGGGGAGTA
Acipenser_ruthenus	Hsa-Mir-10-P1a-v1	NC_048353.1	492886	492947	+	62.6	1	NaN	ATACCCTGTAGATCCGAATTTGTGTGAACAGAAAAGGGGTCACAAATTCGGATCTAAGGGAG
Acipenser_ruthenus	Hsa-Mir-10-P1a-v2	NC_048348.1	25206346	25206406	-	66	1	NaN	ATACCCTGTAGATCCGAATTTGTGTGAACAGAAAAGGGGTCACAAATTCGTATCTAGGGGA
Acipenser_ruthenus	Hsa-Mir-10-P1a-v2	NC_048353.1	492887	492946	+	59.7	1	NaN	TACCCTGTAGATCCGAATTTGTGTGAACAGAAAAGGGGTCACAAATTCGGATCTAAGGGA
Acipenser_ruthenus	Hsa-Mir-142-v4	NC_048349.1	1438796	1438858	-	67.6	0	NaN	CATAAAGTAGAAAGCACTACTAAACTCTCCAGCTCAGTGTAGTGTTTCCTACTTTATGGATGA
Acipenser_ruthenus	Hsa-Mir-142-v4	NC_048342.1	27432627	27432688	+	67.6	1	NaN	ATCCATAAAGTAGAAAGCACTACTAAACTCTCCAGCTCAGTGTAGTGTTTCCTACTTTATGG
Acipenser_ruthenus	Hsa-Mir-142-v1	NC_048349.1	1438799	1438858	-	65.5	1	NaN	CATAAAGTAGAAAGCACTACTAAACTCTCCAGCTCAGTGTAGTGTTTCCTACTTTATGGA
Acipenser_ruthenus	Hsa-Mir-142-v1	NC_048342.1	27432629	27432687	+	65.5	1	NaN	CCATAAAGTAGAAAGCACTACTAAACTCTCCAGCTCAGTGTAGTGTTTCCTACTTTATG
Acipenser_ruthenus	Hsa-Mir-142-v2	NC_048349.1	1438799	1438858	-	65.5	1	NaN	CATAAAGTAGAAAGCACTACTAAACTCTCCAGCTCAGTGTAGTGTTTCCTACTTTATGGA
Acipenser_ruthenus	Hsa-Mir-142-v2	NC_048342.1	27432629	27432687	+	65.5	1	NaN	CCATAAAGTAGAAAGCACTACTAAACTCTCCAGCTCAGTGTAGTGTTTCCTACTTTATG
Acipenser_ruthenus	Hsa-Mir-142-v3	NC_048349.1	1438799	1438858	-	65.5	1	NaN	CATAAAGTAGAAAGCACTACTAAACTCTCCAGCTCAGTGTAGTGTTTCCTACTTTATGGA
Acipenser_ruthenus	Hsa-Mir-142-v3	NC_048342.1	27432629	27432687	+	65.5	1	NaN	CCATAAAGTAGAAAGCACTACTAAACTCTCCAGCTCAGTGTAGTGTTTCCTACTTTATG
Acipenser_ruthenus	Hsa-Mir-130-P4a	NC_048342.1	28585699	28585762	+	64.2	1	NaN	AACCCTATCGATATTGTCTTTGCTGTCCTCACTGCTCAGAGTAGTGCAATACTGCTTATAGGGT
Acipenser_ruthenus	Hsa-Mir-130-P4a	NC_048349.1	403988	404052	-	54.5	1	NaN	ACCCTATCGATACTGTCTTTACTGTCCTCACTGCTCAGAGTAGTGCAATACTGCTTATAGGGTTT
Acipenser_ruthenus	Hsa-Mir-130-P2a	NC_048349.1	405755	405814	-	82.3	1	NaN	GCTCTGACTTTATTGCACTACTGTGGTAGACAGCTAGCAGTGCAATAGTATTGTCAAAGC
Acipenser_ruthenus	Hsa-Mir-21	NC_048349.1	2791646	2791705	-	56.2	1	NaN	TAGCTTATCAGACTGGTGTTGGCTGTTAGATCACATGGCGACAACAGTCTGTAGGCTGTC
Acipenser_ruthenus	Hsa-Mir-21	NC_048342.1	26175384	26175442	+	56.2	1	NaN	ATAGCTTATCAGACTGGTGTTGGCTGTTAGATCACATGGCGACAACAGTCTGTAGGCTG
Acipenser_ruthenus	Hsa-Mir-338-P1	NC_048340.1	3151709	3151768	+	54.8	1	NaN	TAACAATATCCTGGTGCTGTCTGAGTGTGACTCATAGACTCCAGCATCAGTGATTTTGTT
Acipenser_ruthenus	Hsa-Mir-338-P1	NC_048339.1	30128254	30128314	-	54.8	1	NaN	TAACAATATCCTGGTGCTGTCTGAGTGTGACTCATAGACTCCAGCATCAGTGATTTTGTTG
Acipenser_ruthenus	Hsa-Mir-338-P1	NC_048337.1	6198003	6198063	+	49.2	1	NaN	CAACAATATCCTGATGCTGTCTGAGTATGTTGGGAAAAGCTCCAGCATCAGTGATTTTGTT
Acipenser_ruthenus	Hsa-Mir-338-P1-as	NC_048340.1	3151709	3151772	-	60.2	1	NaN	CTGCAACAAAATCACTGATGCTGGAGTCTATGAGTCACACTCAGACAGCACCAGGATATTGTTA
Acipenser_ruthenus	Hsa-Mir-338-P1-as	NC_048339.1	30128252	30128314	+	60.2	1	NaN	TGCAACAAAATCACTGATGCTGGAGTCTATGAGTCACACTCAGACAGCACCAGGATATTGTTA
Acipenser_ruthenus	Hsa-Mir-338-P1-as	NC_048337.1	6198002	6198066	-	49.8	0	NaN	AGCAACAAAATCACTGATGCTGGAGCTTTTCCCAACATACTCAGACAGCATCAGGATATTGTTGC
Acipenser_ruthenus	Hsa-Mir-133-P2-v1	NC_048326.1	36820438	36820496	+	93.3	1	NaN	AAGCTGGTAAAATGGAACCAAATCACCTCTTCAATGGATTTGGTCCCCTTCAACCAGCT
Acipenser_ruthenus	Hsa-Mir-133-P2-v1	NC_048325.1	91106586	91106644	+	93.3	1	NaN	AAGCTGGTAAAATGGAACCAAATCACCTCTTCAATGGATTTGGTCCCCTTCAACCAGCT
Acipenser_ruthenus	Hsa-Mir-133-P2-v2	NC_048326.1	36820438	36820496	+	93.3	1	NaN	AAGCTGGTAAAATGGAACCAAATCACCTCTTCAATGGATTTGGTCCCCTTCAACCAGCT
Acipenser_ruthenus	Hsa-Mir-133-P2-v2	NC_048325.1	91106586	91106644	+	93.3	1	NaN	AAGCTGGTAAAATGGAACCAAATCACCTCTTCAATGGATTTGGTCCCCTTCAACCAGCT
Acipenser_ruthenus	Hsa-Mir-1-P2	NC_048326.1	36817554	36817614	+	81.9	1	NaN	TACATACTTCTTTATGTACCCATATGAACATACAAAAGTTATGGAATGTAAAGAAGTATGT
Acipenser_ruthenus	Hsa-Mir-1-P2	NC_048325.1	91103607	91103667	+	77.7	1	NaN	CACATACTTCTTTATGTACCCATATGAATATACATAAGTTATGGAATGTAAAGAAGTATGT
Acipenser_ruthenus	Hsa-Mir-122-as	NC_048323.1	86190064	86190121	+	75.9	1	NaN	ATTTAGTGTGATAATGGCGTTTGATAGCACTTGACACAAACACCATTGTCACACTCCA
Acipenser_ruthenus	Hsa-Mir-122	NC_048323.1	86190063	86190121	-	77.7	1	NaN	TGGAGTGTGACAATGGTGTTTGTGTCAAGTGCTATCAAACGCCATTATCACACTAAATA
Acipenser_ruthenus	Hsa-Mir-3187	NC_048333.1	31667503	31667561	+	52.3	0	NaN	CCCTGGGGAGTGTGTTGCTGAAGGTCACCATGGTCTCCTTGTCCATTGGGCTCCGCGGA
Acipenser_ruthenus	Hsa-Mir-3187	NC_048332.1	10603412	10603471	-	49.5	0	NaN	TGCCCTGGGGAGTGTGTTGCTGAAGGTCACCATGTTCTCTTTGACCATTGAGCTCCGCGG
Acipenser_ruthenus	Hsa-Mir-7-P3	NC_048349.1	16618472	16618534	-	54.1	1	NaN	TGGAAGACTAGTGATTTTGTTGTTATCACAATGTAACCTGACAACAAGTCACAGTCTACCTCA
Acipenser_ruthenus	Hsa-Let-7-P1b	NC_048354.1	1193527	1193593	-	59.3	0	NaN	AGGTAGTTGGTTGTATAGTTGAGAACGACACCCTCAGGAGATAACTGTACAGCCTTCTAGCTTTCCC
Acipenser_ruthenus	Hsa-Mir-217-v1	NC_048327.1	16345036	16345095	-	75.6	1	NaN	TACTGCATCAGGAACTGATTGGATAATGTACAGTCACCATCAGTTCCTAATGCATTGCCT
Acipenser_ruthenus	Hsa-Mir-217-v2	NC_048327.1	16345036	16345096	-	77	1	NaN	ATACTGCATCAGGAACTGATTGGATAATGTACAGTCACCATCAGTTCCTAATGCATTGCCT
Acipenser_ruthenus	Hsa-Mir-216-P1a	NC_048327.1	16345424	16345485	-	58.9	1	NaN	TAATCTCAGCTGGCAACTGTGAGCAGTGAATAGCTTTTCTCACAGTGGTCACTGAGATTATG
Acipenser_ruthenus	Hsa-Mir-216-P1a	NC_048328.1	55071169	55071229	+	55.9	1	NaN	ATAATCTCAGCTGGCAACTGTGAGCAGTGAATAGCTTTTCTCACAGTGGTCACTGAGGTTA
Acipenser_ruthenus	Hsa-Mir-128-P1	NC_048334.1	36152150	36152205	-	70.8	1	NaN	CGGGGCCGGAGCACTGTCTGAGAGGGGTACAATTCTCACAGTGAACCGGTCTCTTT
Acipenser_ruthenus	Hsa-Mir-128-P1	NC_048332.1	43780492	43780547	-	70.8	1	NaN	CGGGGCCGGAGCACTGTCTGAGAGGGGTACAATTCTCACAGTGAACCGGTCTCTTT
Acipenser_ruthenus	Hsa-Mir-10-P1b-v1	NC_048334.1	29131774	29131835	-	68.8	1	NaN	TACCCTGTAGAACCGACTTTGTGTGATATTATCACAGTCACAGATTCGATTCTAGGGGAGTA
Acipenser_ruthenus	Hsa-Mir-10-P1b-v1	NC_048332.1	37165683	37165742	-	64.6	1	NaN	TACCCTGTAGAACCGACTTTGTGTGATATTATCAGTCACAGATTCGATTCTAGGGGAGTA
Acipenser_ruthenus	Hsa-Mir-10-P1b-v2	NC_048334.1	29131777	29131836	-	66.2	1	NaN	ATACCCTGTAGAACCGACTTTGTGTGATATTATCACAGTCACAGATTCGATTCTAGGGGA
Acipenser_ruthenus	Hsa-Mir-10-P1b-v2	NC_048332.1	37165686	37165743	-	62.1	1	NaN	ATACCCTGTAGAACCGACTTTGTGTGATATTATCAGTCACAGATTCGATTCTAGGGGA
Acipenser_ruthenus	Hsa-Mir-26-P1	NC_048326.1	14870466	14870525	-	43.4	1	NaN	TGGTTCAAGTAATCCAGGATAGGCTGTGTGCTTCCAGATTGGCCTGTTCTCCATTACTTG
Acipenser_ruthenus	Hsa-Mir-26-P1	NC_048325.1	576866	576925	-	43.1	1	NaN	TGGTTCAAGTAATCCAGGATAGGCTGTGTGCTCCCAGATTGGCCTGTTCTCCATTACTTG
Acipenser_ruthenus	Hsa-Mir-153-P1	NC_048332.1	24040595	24040654	+	72.1	1	NaN	TGTCATTTTTGTGATTTGCAGCTAGTAGTCTTGAGTCCAGTTGCATAGTCACAAAAGTGA
Acipenser_ruthenus	Hsa-Mir-153-P1	NC_048332.1	24053699	24053758	+	72.1	1	NaN	TGTCATTTTTGTGATTTGCAGCTAGTAGTCTTGAGTCCAGTTGCATAGTCACAAAAGTGA
Acipenser_ruthenus	Hsa-Mir-103-P2	NC_048324.1	85688696	85688755	-	82.5	1	NaN	AGCTTCTTTACAGTGCTGCCTTGTAGCATCCTTGTCAAGCAGCATTGTACAGGGCTATGA
Acipenser_ruthenus	Hsa-Mir-103-P2	NC_048323.1	8818204	8818263	-	79.8	1	NaN	AGCTTCTTTACAGTGCTGCCTTGTAGCACCCTTGTCAAGCAGCATTGTACAGGGCTATGA
Acipenser_ruthenus	Hsa-Mir-499	NC_048350.1	5006355	5006414	-	52.6	1	NaN	TTAAGACTTGCAGTGATGTTTACATCATTTAATGCATGAACATCACTTTAAGTCTGTGCT
Acipenser_ruthenus	Hsa-Mir-499	NC_048346.1	22987843	22987901	+	52.6	1	NaN	GTTAAGACTTGCAGTGATGTTTACATCATTTAATGCATGAACATCACTTTAAGTCTGTG
Acipenser_ruthenus	Hsa-Mir-1-P1	NC_048350.1	3291487	3291547	-	83.3	1	NaN	ACATACTTCTTTATATGCCCATATGAACATGTCTAGCTATGGAATGTAAAGAAGTATGTAT
Acipenser_ruthenus	Hsa-Mir-133-P1-v1	NC_048350.1	3280616	3280675	-	90.9	1	NaN	AGCTGGTAAAATGGAACCAAATCAACTGTTCAATGGATTTGGTCCCCTTCAACCAGCTGT
Acipenser_ruthenus	Hsa-Mir-133-P1-v2	NC_048350.1	3280616	3280675	-	90.9	1	NaN	AGCTGGTAAAATGGAACCAAATCAACTGTTCAATGGATTTGGTCCCCTTCAACCAGCTGT
Acipenser_ruthenus	Hsa-Mir-124-P3-v1	NW_023260979.1	48318	48376	+	93	1	NaN	GCGTGTTCACAGCGGACCTTGATTTAATGTCCATACAATTAAGGCACGCGGTGAATGCC
Acipenser_ruthenus	Hsa-Mir-124-P3-v1	NC_048350.1	5932730	5932788	+	93	1	NaN	TCGTGTTCACAGCGGACCTTGATTTAATGTCCATACAATTAAGGCACGCGGTGAATGCC
Acipenser_ruthenus	Hsa-Mir-124-P3-v2	NW_023260979.1	48318	48375	+	91.9	1	NaN	GCGTGTTCACAGCGGACCTTGATTTAATGTCCATACAATTAAGGCACGCGGTGAATGC
Acipenser_ruthenus	Hsa-Mir-124-P3-v2	NC_048350.1	5932730	5932787	+	91.9	1	NaN	TCGTGTTCACAGCGGACCTTGATTTAATGTCCATACAATTAAGGCACGCGGTGAATGC
Acipenser_ruthenus	Hsa-Mir-10-P2c	NW_023260686.1	43055	43114	-	76.3	1	NaN	AACCCGTAGATCCGATCTTGTGGTGATCTGGACCTCACAAGCTCGCTTCAATGGGTCTGT
Acipenser_ruthenus	Hsa-Mir-10-P2c	NC_048331.1	56285792	56285851	-	76.3	1	NaN	AACCCGTAGATCCGATCTTGTGGTGATCTGGACCTCACAAGCTCGCTTCAATGGGTCTGT
Acipenser_ruthenus	Hsa-Let-7-P1c	NW_023260686.1	40121	40187	-	95.4	1	NaN	TGAGGTAGTAGGTTGTATGGTTTAGAATTACACCGTGGGAGTTAACTGTACAACCTTCTAGCTTTCC
Acipenser_ruthenus	Hsa-Let-7-P1c	NC_048331.1	56282865	56282931	-	95.4	1	NaN	TGAGGTAGTAGGTTGTATGGTTTAGAATTACACCGTGGGAGTTAACTGTACAACCTTCTAGCTTTCC
Acipenser_ruthenus	Hsa-Mir-10-P3c	NW_023260686.1	28165	28226	-	62.1	1	NaN	TCCCTGAGACCCTAACTTGTGAGCTCATTCGATTAAAATCACGGGTTAGGCTCTTGGGACCT
Acipenser_ruthenus	Hsa-Mir-10-P3c	NC_048331.1	56270919	56270980	-	62.1	1	NaN	TCCCTGAGACCCTAACTTGTGAGCTCATTCGATTAAAATCACGGGTTAGGCTCTTGGGACCT
Acipenser_ruthenus	Hsa-Mir-130-P2b	NC_048334.1	1433910	1433970	-	49.6	1	NaN	GCTCTGACAGCGTTGCACTACTGTTCCAGATACTGAAGCAGTGCAATAGTATTGTCAAAGC
Acipenser_ruthenus	Hsa-Mir-130-P1b	NC_048341.1	28388323	28388381	+	50.4	1	NaN	TACTCTTTCCCTGCTGCACTACTGTGAATCTGAGCCGAGCAGTGCAATAACGAAAGGGC
Acipenser_ruthenus	Hsa-Mir-130-P1b	NC_048334.1	1427324	1427383	-	50.4	1	NaN	ATACTCTTTCCCTGCTGCACTACTGTGAATCTGAGCCGAGCAGTGCAATAACGAAAGGGC
Acipenser_ruthenus	Hsa-Let-7-P2b2	NC_048329.1	29328324	29328399	-	90	1	NaN	TGAGGTAGTAGGTTGTGTGGTTTCAGGGTAGTGATTTTGCCCCATCAGGAGATAACTACACAACCTACTGCCTTCC
Acipenser_ruthenus	Hsa-Let-7-P2b2	NC_048336.1	8338567	8338642	-	87.8	1	NaN	TGAGGTAGTAGGTTGTGTGGTTTCAGGGTAGTTATTTTGCCCCATCAGGAGATAACTATACAACCTACTGCCTTCC
Acipenser_ruthenus	Hsa-Mir-128-P2	NC_048325.1	30212168	30212224	+	73.4	1	NaN	AGGGGGCCGTTGCACTGTAAGAGATTGATTATCAGGTCTCACAGTGAACCGGTCTCT
Acipenser_ruthenus	Hsa-Mir-128-P2	NC_048326.1	68628405	68628461	-	70.6	1	NaN	GGGGGCCGTTACACTGTAAGAGATAGATAGCAGGTCTCACAGTGAACCGGTCTCTTT
Acipenser_ruthenus	Hsa-Mir-26-P3	NC_048325.1	576863	576923	-	52.1	1	NaN	GTTCAAGTAATCCAGGATAGGCTGTGTGCTCCCAGATTGGCCTGTTCTCCATTACTTGCAC
Acipenser_ruthenus	Hsa-Mir-138-P1	NC_048326.1	57833132	57833191	+	63.2	1	NaN	CAGCTGGTGTTGTGAATCAGGCCGCCACAGTGCTGAGAACGGCTACTTCACAACACCAGG
Acipenser_ruthenus	Hsa-Mir-138-P1	NC_048325.1	37268829	37268889	-	57.4	1	NaN	CAGCTGGTGTTGTGAATCATGCCGCCACAGTGCTGAGACCGGCTACTTCACAACACCAGGG
Acipenser_ruthenus	Hsa-Let-7-P2c3	NC_048347.1	26317562	26317639	-	91.4	1	NaN	TGAGGtagttgtttgtacagtttgagGGTCTGTGATACCACCCGGTAATGGAGATAACTGTACAGGCCACTGCCTTGC
Acipenser_ruthenus	Hsa-Let-7-P2c3	NC_048343.1	72410	72486	+	91.4	1	NaN	CTGAGGtagttgtttgtacagtttgagGGTCTGTGATACCACCCGGTAATGGAGATAACTGTACAGGCCACTGCCTT
Acipenser_ruthenus	Hsa-Mir-15-P1b	NC_048333.1	4560606	4560665	+	71.2	1	NaN	GTAGCAGCACATCATGGTTTGCAACACTATAGTCAAGATGCGAACCATTATTTGCTGCTT
Acipenser_ruthenus	Hsa-Mir-15-P1b	NC_048340.1	29241053	29241113	-	68.2	1	NaN	TAGCAGCACATCATGGTTTGCAACACTATAGTAAAGATGCGAACCATTATTTGCTGCTTTA
Acipenser_ruthenus	Hsa-Mir-15-P2b	NC_048340.1	29240852	29240917	-	57.5	1	NaN	TTTAGCAGCACGTAAATATTGGTGTGGGAGAATAAGGCCAAAACCCCAATATTACTTGTGCTGCTT
Acipenser_ruthenus	Hsa-Mir-15-P2b	NC_048333.1	4560804	4560868	+	51.8	1	NaN	TTAGCAGCACGTAAATATTGGTGTGGGAGAATAAGGCCAAAACCCCAATATTACTTGTGCTGCCT
Acipenser_ruthenus	Hsa-Mir-551-P2	NC_048340.1	25141655	25141714	+	52	1	NaN	AGAAATCAAGCATGGGTGAGGCCTGGGATTAATTCATCAAGGCGACCCATACTTGGTTTC
Acipenser_ruthenus	Hsa-Mir-551-P2	NC_048333.1	9426874	9426934	-	51.1	1	NaN	TAGAAATCAAGCATGGGTGAGGCCTGGGATTAATTTATCAAGGCGACCCATACTTGGTTTC
Acipenser_ruthenus	Hsa-Mir-218-P1	NC_048324.1	98722164	98722226	+	97.4	1	NaN	GTTGTGCTTGATCTAACCATGTGGTTGCGAGGTATGAGTAAAACATGGTTCTGTCAAGCACCA
Acipenser_ruthenus	Hsa-Mir-218-P1	NC_048323.1	19882722	19882784	+	97.4	1	NaN	GTTGTGCTTGATCTAACCATGTGGTTGCGAGGTATGAGTAAAACATGGTTCTGTCAAGCACCA
Acipenser_ruthenus	Hsa-Mir-92-P2a	NC_048323.1	40894559	40894613	-	56.7	1	NaN	TATTGTGCAACTCTGTTATTTTAAGATTGGAATTGCACTTTAGCAATGGTTGTGG
Acipenser_ruthenus	Hsa-Mir-92-P2a	NW_023263957.1	80839	80893	-	53.9	1	NaN	TGCTGTGCAACTCTGTTATTTTAAGATTGGAATTGCACTTTAGCAGTGGTTATGG
Acipenser_ruthenus	Hsa-Mir-92-P2a	NW_023260679.1	5790	5844	-	53.9	1	NaN	TGCTGTGCAACTCTGTTATTTTAAGATTGGAATTGCACTTTAGCAGTGGTTATGG
Acipenser_ruthenus	Hsa-Mir-9-P2	NC_048324.1	4948686	4948744	-	86.7	1	NaN	TCTTTGGTTATCTAGCTGTATGAGTGTATTGGGTTTCATAAAGCTAGATAACCGAAAGT
Acipenser_ruthenus	Hsa-Mir-143	NC_048351.1	798083	798136	+	90.4	1	NaN	CGGTGCAGTGCTGCATCTCTGGTCAGTTGGGAGTCTGAGATGAAGCACTGTAGC
Acipenser_ruthenus	Hsa-Mir-145	NC_048337.1	33981457	33981516	-	71.2	1	NaN	GTCCAGTTTTCCCAGGAATCCCTTGGGCACTCACATGGGGATTCCTGGCAATACTGTTCT
Acipenser_ruthenus	Hsa-Mir-145	NC_048351.1	799293	799351	+	69.1	1	NaN	GGTCCAGTTTTCCCAGGAATCCCTTGGGCACTCACATAGGGATTCCTGGCAATACTGTT
Acipenser_ruthenus	Hsa-Mir-103-P1	NC_048337.1	31480954	31481013	-	70.3	1	NaN	GGCTTCTTTACAGTGCTGCCTTGTGAGTTGAGAATCAAGCAGCATTGTACAGGGCTATGA
Acipenser_ruthenus	Hsa-Mir-218-P2	NC_048351.1	1031065	1031129	-	54	1	NaN	CCGTTGTGCTTGATCTAACCATGTGCTTCCTCCTGGACTCGCTCAACATGGTTCTGTCAAGCACC
Acipenser_ruthenus	Hsa-Mir-218-P2	NC_048337.1	33750070	33750133	+	54	1	NaN	GTTGTGCTTGATCTAACCATGTGCTTCCTCCTGGACTCGCTCAACATGGTTCTGTCAAGCACCA
Acipenser_ruthenus	Hsa-Mir-1-P3	NC_048327.1	13722164	13722223	-	77.5	1	NaN	ACATGCTTCCTTATATCCCCATATGAATTAGCCTGTTATGGAATGTAAGGAAGTGTGTGG
Acipenser_ruthenus	Hsa-Mir-1-P3	NC_048328.1	61192502	61192561	-	71.7	1	NaN	ACATGCTTCCTTATATCCCCATATGAATTAGCCCGTTATGGAATGTAAGGAAGTGTGTGG
Acipenser_ruthenus	Hsa-Mir-133-P3-v1	NC_048327.1	13720774	13720833	-	64.6	1	NaN	GCTGGTCAAACGGAACCAAGTCAGGCGTTTCAGTGAGGTTTGGTCCCCTTCAACCAGCTA
Acipenser_ruthenus	Hsa-Mir-133-P3-v1	NC_048328.1	61191260	61191319	-	60.4	1	NaN	GCTGGTCAAACGGAACCAAGTCAGGCGTTTCAGTGAGGTTTGGTCCCCTTCAACCAGTTA
Acipenser_ruthenus	Hsa-Mir-133-P3-v2	NC_048327.1	13720774	13720833	-	64.6	1	NaN	GCTGGTCAAACGGAACCAAGTCAGGCGTTTCAGTGAGGTTTGGTCCCCTTCAACCAGCTA
Acipenser_ruthenus	Hsa-Mir-133-P3-v2	NC_048328.1	61191260	61191319	-	60.4	1	NaN	GCTGGTCAAACGGAACCAAGTCAGGCGTTTCAGTGAGGTTTGGTCCCCTTCAACCAGTTA
Acipenser_ruthenus	Hsa-Mir-30-P2a	NC_048327.1	62823951	62824012	-	60.8	1	NaN	GGCAGTGTAAACATCCTACACTCTTAGCTTTGGCAAGTGAAGAGGCTGGGAGGAGGGTGTTT
Acipenser_ruthenus	Hsa-Mir-30-P2a	NC_048328.1	10315498	10315556	+	49.6	1	NaN	GTGTAAACATCCTACACTTAGCTTTGGAAAGTGAAGAGGCTGGGAGGAGGGTGTTTATG
Acipenser_ruthenus	Hsa-Mir-30-P1a	NC_048327.1	62829112	62829175	-	66.2	1	NaN	TGTAAACATCCTCGACTGGAAGCTGTGGTGTAAAAGATATGGCTTTCAGTCGGATGTTTGCAGC
Acipenser_ruthenus	Hsa-Mir-148-P1	NC_048326.1	101450326	101450385	-	74.5	1	NaN	AAAGTTCTGTAACACTCGGACTCTGAGTACAATAGAAGTCAGTGCACTACAGAACTTTGT
Acipenser_ruthenus	Hsa-Mir-148-P1	NC_048325.1	99173426	99173485	-	74.5	1	NaN	AAAGTTCTGTAACACTCGGACTCTGAGTACAATAGAAGTCAGTGCACTACAGAACTTTGT
Acipenser_ruthenus	Hsa-Mir-489-v2	NC_048326.1	96501615	96501675	-	64.6	1	NaN	TGGTCGTATGTATGACGTCATTTACTTCAACATTTGGAGTGACATCATATGTACGGCTGCT
Acipenser_ruthenus	Hsa-Mir-489-v2	NC_048325.1	93955908	93955968	-	64.6	1	NaN	TGGTCGTATGTATGACGTCATTTACTTCAACATTTGGAGTGACATCATATGTACGGCTGCT
Acipenser_ruthenus	Hsa-Mir-489-v1	NC_048326.1	96501616	96501674	-	62	1	NaN	GGTCGTATGTATGACGTCATTTACTTCAACATTTGGAGTGACATCATATGTACGGCTGC
Acipenser_ruthenus	Hsa-Mir-489-v1	NC_048325.1	93955909	93955967	-	62	1	NaN	GGTCGTATGTATGACGTCATTTACTTCAACATTTGGAGTGACATCATATGTACGGCTGC
Acipenser_ruthenus	Hsa-Mir-129-P1	NC_048336.1	24866665	24866729	+	81.1	1	NaN	TCTTTTTGCGGTCTGGGCTTGCTGTTCCTAGATCCAGTAGTCAGGAAGCCCTTACCCCAAAAAGT
Acipenser_ruthenus	Hsa-Mir-129-P1	NC_048329.1	13370579	13370643	+	81.1	1	NaN	TCTTTTTGCGGTCTGGGCTTGCTGTTCCTAGATCCAGTAGTCAGGAAGCCCTTACCCCAAAAAGT
Acipenser_ruthenus	Hsa-Mir-96-P2	NC_048329.1	10768981	10769045	-	96	1	NaN	TTTGGCAATGGTAGAACTCACACTGGTGAGGTTACTGGATCCGGTGGTTCTAGACTTGCCAACTA
Acipenser_ruthenus	Hsa-Mir-96-P1	NC_048336.1	25684577	25684639	+	66.7	1	NaN	TTTTGGCACTAGCACATTTTTGCTTTTGTATATATACGTTGAGCAATTATGTGTAGTGCCAAT
Acipenser_ruthenus	Hsa-Mir-96-P1	NC_048329.1	10770872	10770935	-	66.7	1	NaN	TTTGGCACTAGCACATTTTTGCTTTTGTATATATACGTTGAGCAATTATGTGTAGTGCCAATAT
Acipenser_ruthenus	Hsa-Mir-96-P3-v1	NC_048336.1	25684379	25684439	+	66.5	1	NaN	GTATGGCACTGGTAGAATTCACTGTGAAAACAAACTATCAGTGAATTACCATAGGGCCATA
Acipenser_ruthenus	Hsa-Mir-96-P3-v1	NC_048329.1	10771073	10771134	-	66.5	1	NaN	TATGGCACTGGTAGAATTCACTGTGAAAACAAACTATCAGTGAATTACCATAGGGCCATAAA
Acipenser_ruthenus	Hsa-Mir-96-P3-v2	NC_048336.1	25684380	25684438	+	63.9	1	NaN	TATGGCACTGGTAGAATTCACTGTGAAAACAAACTATCAGTGAATTACCATAGGGCCAT
Acipenser_ruthenus	Hsa-Mir-96-P3-v2	NC_048329.1	10771074	10771133	-	63.9	1	NaN	ATGGCACTGGTAGAATTCACTGTGAAAACAAACTATCAGTGAATTACCATAGGGCCATAA
Acipenser_ruthenus	Hsa-Mir-29-P1a	NC_048350.1	15049124	15049183	-	78.8	1	NaN	ACCGATTTCTTTTGGTGTTCAGAGTCATCATCAGTTTCTAGCACCATTTGAAATCGGTTA
Acipenser_ruthenus	Hsa-Mir-29-P1a	NC_048348.1	12658855	12658914	-	77.9	1	NaN	ACCGATTTCTTTTGGTGTTCAGAGTCTTCATCAGTTTCTAGCACCATCTGAAATCGGTTA
Acipenser_ruthenus	Hsa-Mir-29-P2a	NC_048336.1	21423439	21423502	-	75.6	1	NaN	GCTGGTTTCATATGGTGGTTTAGATGTAACTGTGCAGTGTCTAGCACCATTTGAAATCAGTGTT
Acipenser_ruthenus	Hsa-Mir-29-P2a	NC_048329.1	15035395	15035457	+	75.6	1	NaN	GGCTGGTTTCATATGGTGGTTTAGATGTAACTGTGCAGTGTCTAGCACCATTTGAAATCAGTG
Acipenser_ruthenus	Hsa-Mir-153-P2	NC_048326.1	11624950	11625009	+	95.9	1	NaN	TGTCATTTTTGTGATGTTGCAGCTAGTAATATGAGCCCAGTTGCATAGTCACAAAAGTGA
Acipenser_ruthenus	Hsa-Mir-124-P1-v1	NC_048328.1	72933343	72933403	-	86.1	1	NaN	CGTGTTCACAGCGGACCTTGATTTAAATGTCCATACAATTAAGGCACGCGGTGAATGCCAA
Acipenser_ruthenus	Hsa-Mir-124-P1-v2	NC_048328.1	72933344	72933403	-	84.6	1	NaN	CGTGTTCACAGCGGACCTTGATTTAAATGTCCATACAATTAAGGCACGCGGTGAATGCCA
Acipenser_ruthenus	Hsa-Mir-124-P2-v1	NW_023263566.1	11620	11678	-	94.7	1	NaN	CGTGTTCACAGCGGACCTTGATTTAATGTCATACAATTAAGGCACGCGGTGAATGCCAA
Acipenser_ruthenus	Hsa-Mir-124-P2-v2	NW_023263566.1	11621	11678	-	93.7	1	NaN	CGTGTTCACAGCGGACCTTGATTTAATGTCATACAATTAAGGCACGCGGTGAATGCCA
Acipenser_ruthenus	Hsa-Mir-875	NC_048325.1	63284062	63284119	-	63.4	1	NaN	AGTTATACCTCAGTCTTATCAGGTGTTCAAATAAAATCACCTGGCAACACTGAGGTTG
Acipenser_ruthenus	Hsa-Mir-875	NC_048326.1	91386008	91386065	+	52.5	1	NaN	TTATACCTCAGTCTTATCAGGTGTTCAAATACAATCGCCTGGCAACACTGAGGTTTAA
Acipenser_ruthenus	Hsa-Mir-30-P2c	NC_048326.1	88787334	88787394	+	52	1	NaN	ATGTAAACATCCTACACTCAGCTATAGCATAAAGATAAGGGCTGGGAGAAGGGTGTTTACT
Acipenser_ruthenus	Hsa-Mir-30-P2c	NC_048325.1	103833221	103833282	-	46.8	1	NaN	ATGTAAACATCCTACACTCAGCTATAGCATAAAGTTAATGGCTGGGAGAAGTGTGTTTACTT
Acipenser_ruthenus	Hsa-Mir-30-P1c	NC_048326.1	88786050	88786111	+	65.2	1	NaN	CTGTAAACATCCCCGACTGGAAGCTGTAATGAGATGTATGAGCTTTCAGTGAGATGTTTGCT
Acipenser_ruthenus	Hsa-Mir-30-P1c	NC_048325.1	103833680	103833740	-	64.8	1	NaN	TGTAAACATCCCCGACTGGAAGCTGTAAAGAGATATAAGCTTTCAGTGAGGTGTTTGCTGC
Acipenser_ruthenus	Hsa-Mir-101-P2-v2	NC_048324.1	47600864	47600921	+	71.4	1	NaN	TTCGGTTATCATGGTACTGGTGCTGTGTACTTCAAAAGTACAGTACTATGATAACTGA
Acipenser_ruthenus	Hsa-Mir-101-P2-v2	NC_048323.1	64265721	64265778	-	60.4	1	NaN	GGTTATCATGGTACTGGTGCTGTGTGCTTCAGAAGTACAGTACTATGATAACTGAAGA
Acipenser_ruthenus	Hsa-Mir-101-P2-v1	NC_048324.1	47600865	47600920	+	68.7	1	NaN	TCGGTTATCATGGTACTGGTGCTGTGTACTTCAAAAGTACAGTACTATGATAACTG
Acipenser_ruthenus	Hsa-Mir-101-P2-v1	NC_048323.1	64265723	64265779	-	63.6	1	NaN	CGGTTATCATGGTACTGGTGCTGTGTGCTTCAGAAGTACAGTACTATGATAACTGAA
Acipenser_ruthenus	Hsa-Mir-31	NC_048323.1	46107415	46107472	+	61.7	1	NaN	GAGGCAAGATGTTGGCATAGCTGTTATTTTTAGGACCTGCTATGCCTACATATTGTCA
Acipenser_ruthenus	Hsa-Mir-31	NC_048323.1	46068740	46068797	+	61.6	1	NaN	GAGGCAAGATGTTGGCATAGCTGTTATGTTTAGGACCTGCTATGCCTACATATTGTCA
Acipenser_ruthenus	Hsa-Mir-31	NC_048324.1	69659355	69659412	+	54.7	1	NaN	GAGGCAAGATGTTGGCATAGCTGTTATGTTTAGGACCTGCTATGCTTACATATTGTCA
Acipenser_ruthenus	Hsa-Mir-204-P1	NC_048323.1	76595436	76595494	+	90.1	1	NaN	CTTCCCTTTGTCATCCTATGCCTGAGAATATATGAAGGGGGCTGGGAAGGCAAAGGGAT
Acipenser_ruthenus	Hsa-Mir-204-P1	NC_048324.1	37918749	37918807	+	89.6	1	NaN	CTTCCCTTTGTCATCCTATGCCTGAGAATATATGAAGAGGGCTGGGAAGGCAAAGGGAC
Acipenser_ruthenus	Hsa-Mir-7-P1	NC_048324.1	33477256	33477318	+	80.2	1	NaN	GTGGAAGACTagtgattttgttgtttttagctAGATGAATTGACAACAAATCACAGTCTGCCA
Acipenser_ruthenus	Hsa-Mir-7-P1	NC_048323.1	81294725	81294788	-	72.9	1	NaN	TGGAAGACTagtgattttgttgtttttagctAGATGAATTGACAACAAATTGCAGTCTGCCATA
Acipenser_ruthenus	Hsa-Mir-7-P1	NC_048362.1	6457515	6457577	+	70.6	1	NaN	GTGGAAGACTagtgattttgttgttttttgctgaTAAAAGTGACAACAAGTCACAGTCTCCCA
Acipenser_ruthenus	Hsa-Mir-7-P1	NC_048361.1	1361169	1361232	-	70.6	1	NaN	GTGGAAGACTagtgattttgttgttttttgctgaTAAAAGTGACAACAAGTCACAGTCTCCCAT
Acipenser_ruthenus	Hsa-Let-7-P2a1	NW_023263564.1	1778357	1778427	-	97.4	1	NaN	TGAGGTAGTAGGTTGTATAGTTTTAGGGTCACACCCACACTGGGAGATAACTATACAATCTACTGTCTTTC
Acipenser_ruthenus	Hsa-Let-7-P2b1	NW_023263564.1	1777692	1777768	-	96.7	1	NaN	TGAGGTAGTAAATTGTATAGTTGTAGGGTAGTGATTTTACCCTGTTTAGAAGATAACTATACAATCTATTGCCTTCC
Acipenser_ruthenus	Hsa-Let-7-P2c1	NW_023263564.1	1777022	1777096	-	85.7	1	NaN	AGAGGTAGCAGGTTGCATAGTTGTAGGGCAGGGATTTTGCCCCAGAGGAGATAACTATACAAGCTGCTGCCTTTC
Acipenser_ruthenus	Hsa-Let-7-P2c1	NC_048343.1	3478094	3478167	+	85.7	1	NaN	GAGAGGTAGCAGGTTGCATAGTTGTAGGGCAGGGATTTTGCCCCAGAGGAGATAACTATACAAGCTGCTGCCTT
Acipenser_ruthenus	Hsa-Mir-23-P2	NW_023260646.1	867352	867410	+	88.4	1	NaN	GTGGGTTCCTGGCATGCTGATTTGTGACTTAAGATAAAATCACATTGCCAGGGATTACC
Acipenser_ruthenus	Hsa-Mir-23-P2	NC_048323.1	96480877	96480936	-	88.4	1	NaN	TGGGTTCCTGGCATGCTGATTTGTGACTTAAGATAAAATCACATTGCCAGGGATTACCAC
Acipenser_ruthenus	Hsa-Mir-27-P2	NW_023260646.1	867555	867616	+	76	1	NaN	CAGAGCTTAGCTGATTGGTGAACAGTGATTTATCTCCTCTTTGTTCACAGTGGCTAAGTTCT
Acipenser_ruthenus	Hsa-Mir-27-P2	NC_048323.1	96480678	96480740	-	76	1	NaN	AGAGCTTAGCTGATTGGTGAACAGTGATTTATCTCCTCTTTGTTCACAGTGGCTAAGTTCTGC
Acipenser_ruthenus	Hsa-Mir-24-P2	NW_023260646.1	869600	869658	+	84.2	1	NaN	TGTGCCTACTGAGCTGATAACAGTTCTAATTTTACATACTGGCTCAGTTCAGCAGGAAC
Acipenser_ruthenus	Hsa-Mir-24-P2	NC_048323.1	96478628	96478687	-	84.2	1	NaN	GTGCCTACTGAGCTGATAACAGTTCTAATTTTACATACTGGCTCAGTTCAGCAGGAACAG
Acipenser_ruthenus	Hsa-Mir-455	NC_048352.1	11642242	11642299	-	92.5	1	NaN	TATGTGCCCTTGGACTACATCGTGGAAGCCAGCACCATGCAGTCCATGGGCATATACA
Acipenser_ruthenus	Hsa-Mir-181-P2b	NC_048352.1	6265338	6265396	+	65.8	1	NaN	AAACATTCATTGCTGTCGGTGGGTTTTATTTGAACACAACTCACTGATCAATGAATGGA
Acipenser_ruthenus	Hsa-Mir-181-P2b	NC_048352.1	5898032	5898091	-	63.9	1	NaN	AACATTCATTGCTGTCGGTGGGTTTTATTTGAGCACAACTCACTGATCAATGAATGGAAA
Acipenser_ruthenus	Hsa-Mir-219-P2	NC_048352.1	10361958	10362023	+	65.2	1	NaN	CTGATTGTCCAAACGCAATTCTTGTGCATTTTTTAATGATAATCCAAGAATTGTGGCTGGACATCT
Acipenser_ruthenus	Hsa-Mir-219-P2	NC_048352.1	10585372	10585437	+	65.2	1	NaN	CTGATTGTCCAAACGCAATTCTTGTGCATTTTTTAATGATAATCCAAGAATTGTGGCTGGACATCT
Acipenser_ruthenus	Hsa-Mir-219-P2	NC_048354.1	3341522	3341588	+	53.6	1	NaN	CTGATTGTCCAAACGCAATTCTTGTGAATTTTACTAAACAAAAACCGAGAATTGTGCATGGACATCT
Acipenser_ruthenus	Hsa-Mir-219-P2	NW_023261204.1	7011	7077	+	52.2	1	NaN	CTGATTGTCCAAACGCAATTCTTGTGAATTTTACTAAACGAAAACCAAGAATTGTGCATGGACATCT
Acipenser_ruthenus	Hsa-Mir-219-P2	NC_048354.1	3488557	3488624	-	52.2	1	NaN	CCTGATTGTCCAAACGCAATTCTTGTGAATTTTACTAAACGAAAACCAAGAATTGTGCATGGACATCT
Acipenser_ruthenus	Hsa-Mir-219-P2-as	NC_048352.1	10361958	10362024	-	58.7	1	NaN	CAGATGTCCAGCCACAATTCTTGGATTATCATTAAAAAATGCACAAGAATTGCGTTTGGACAATCAG
Acipenser_ruthenus	Hsa-Mir-219-P2-as	NC_048352.1	10585372	10585438	-	58.7	1	NaN	CAGATGTCCAGCCACAATTCTTGGATTATCATTAAAAAATGCACAAGAATTGCGTTTGGACAATCAG
Acipenser_ruthenus	Hsa-Mir-219-P2-as	NW_023261204.1	7011	7078	-	51.4	1	NaN	AAGATGTCCATGCACAATTCTTGGTTTTCGTTTAGTAAAATTCACAAGAATTGCGTTTGGACAATCAG
Acipenser_ruthenus	Hsa-Mir-219-P2-as	NC_048354.1	3488556	3488622	+	51.4	1	NaN	AAGATGTCCATGCACAATTCTTGGTTTTCGTTTAGTAAAATTCACAAGAATTGCGTTTGGACAATCA
Acipenser_ruthenus	Hsa-Mir-126-v1	NC_048352.1	12534050	12534108	+	72	1	NaN	CCATTATTACTTTTGGTACGCGCTATGCCTCCTTCAAACTCGTACCGTGAGTAATAATG
Acipenser_ruthenus	Hsa-Mir-126-v1	NC_048338.1	5767703	5767762	-	72	1	NaN	CCATTATTACTTTTGGTACGCGCTATGCCTCCTTCAAACTCGTACCGTGAGTAATAATGC
Acipenser_ruthenus	Hsa-Mir-126-v2	NC_048352.1	12534050	12534108	+	72	1	NaN	CCATTATTACTTTTGGTACGCGCTATGCCTCCTTCAAACTCGTACCGTGAGTAATAATG
Acipenser_ruthenus	Hsa-Mir-126-v2	NC_048338.1	5767703	5767762	-	72	1	NaN	CCATTATTACTTTTGGTACGCGCTATGCCTCCTTCAAACTCGTACCGTGAGTAATAATGC
Acipenser_ruthenus	Hsa-Mir-126-v3	NC_048352.1	12534050	12534108	+	72	1	NaN	CCATTATTACTTTTGGTACGCGCTATGCCTCCTTCAAACTCGTACCGTGAGTAATAATG
Acipenser_ruthenus	Hsa-Mir-126-v3	NC_048338.1	5767703	5767762	-	72	1	NaN	CCATTATTACTTTTGGTACGCGCTATGCCTCCTTCAAACTCGTACCGTGAGTAATAATGC
Acipenser_ruthenus	Hsa-Mir-221-P1	NC_048331.1	14806751	14806813	-	73.4	1	NaN	ACCTGGCACACAATGTAGATTTCTGTCTTATTTTAGCTACAGCTACATTGTCTGCTGGGTTTC
Acipenser_ruthenus	Hsa-Mir-221-P1	NC_048330.1	37675589	37675650	+	73.4	1	NaN	AACCTGGCACACAATGTAGATTTCTGTCTTATTTTAGCTACAGCTACATTGTCTGCTGGGTT
Acipenser_ruthenus	Hsa-Mir-221-P2	NC_048331.1	14807527	14807587	-	69.1	1	NaN	CTCAGTAGACAGTGTAGATTCTGTATTTTAATCAGCAGCTACATCTGGCTACTGGGTCTCT
Acipenser_ruthenus	Hsa-Mir-221-P2	NC_048330.1	37674852	37674911	+	69.1	1	NaN	TTGCTCAGTAGACAGTGTAGATTCTGTATTTTAATCAGCAGCTACATCTGGCTACTGGGT
Acipenser_ruthenus	Hsa-Let-7-P2b3	NC_048375.1	296264	296345	+	62.2	1	NaN	GTGAGGTAGTAAGTTGTATTGTTGTTGGGGTTGGGATGCTGTACCCCGTTTTTTTGGAGATAACTATACAACCTACTGCCTT
Acipenser_ruthenus	Hsa-Let-7-P2b3	NC_048375.1	282193	282274	+	60.9	1	NaN	GTGAGGTAGTAAGTTGTATTGTTGTCGGGGTTGGGATGCTGTACCCCGTTTTTTTGGAGATAACTATGCAACCTACTGCCTT
Acipenser_ruthenus	Hsa-Let-7-P2a3	NC_048375.1	281382	281452	+	80.9	1	NaN	GTGAGGTAGTAGATTGTATAGTTTTTGGGGTCACACCCGATCTGGGAGATAACTATACAGTCCACTGTCTT
Acipenser_ruthenus	Hsa-Let-7-P2a3	NC_048375.1	295757	295827	+	80.9	1	NaN	GTGAGGTAGTAGATTGTATAGTTTTTGGGGTCACACCCGATCTGGGAGATAACTATACAGTCCACTGTCTT
Acipenser_ruthenus	Hsa-Mir-223	NC_048343.1	26922081	26922144	+	79.1	1	NaN	CAGTGTATTTGACAAGCTGAGTTGGACACTCAATTTGGTATCAGTGTCAGTTTGTCAAATACCC
Acipenser_ruthenus	Hsa-Mir-95-P2	NW_023260952.1	59198	59252	+	91.6	1	NaN	GCTCATTAAATGTTTGTtgaatgaaaaaatgaatcaTCAACAGACATTAATTGGG
Acipenser_ruthenus	Hsa-Mir-374-P2	NW_023260952.1	59041	59091	+	76	1	NaN	GATATAATACAACCTGCTAAGTGTCCTCGCACTTATCAGGTTGTATTATCA
Acipenser_ruthenus	Hsa-Mir-95-P3-v1	NW_023260952.1	10131	10190	+	84	0	NaN	GCTTCAGTAAATGTTTATTggatgaataaatgaatgactCATCAACAAACATTTATCGTG
Acipenser_ruthenus	Hsa-Mir-95-P3-v2	NW_023260952.1	10133	10191	+	84.7	1	NaN	TTCAGTAAATGTTTATTggatgaataaatgaatgactCATCAACAAACATTTATCGTGT
Acipenser_ruthenus	Hsa-Mir-374-P1	NW_023260952.1	9973	10023	+	75.7	0	NaN	ATTATAATACAACCTGATAAGTGTTACAGCACTTACCAGGTTGTATTGTAA
Acipenser_ruthenus	Hsa-Mir-19-P2b	NC_048330.1	54990603	54990665	-	55.6	1	NaN	AGTTTTGCTGGTTTGCATTCAGCTTTAACTGTACTGTTGCTGTGCAAATCCATGCAAAACTGA
Acipenser_ruthenus	Hsa-Mir-17-P3b	NC_048343.1	25332843	25332902	+	62	1	NaN	TCAAAGTGCTCACAGTGCAGGTAGTGGTGACTTCAATCTACTGCACAGTGGGCACTTCTA
Acipenser_ruthenus	Hsa-Mir-17-P3b	NC_048342.1	2662884	2662944	-	62	1	NaN	CAAAGTGCTCACAGTGCAGGTAGTGGTGACTTCAATCTACTGCACAGTGGGCACTTCTAGT
Acipenser_ruthenus	Hsa-Mir-17-P2b	NC_048343.1	25332316	25332379	+	77.1	1	NaN	TTAAGGTGCATCTAGTGCAGTTAGTGAACTAGCCTAGAATCTACTGCGCTGGGTGCTCCTTCTG
Acipenser_ruthenus	Hsa-Mir-17-P2b	NC_048342.1	2663401	2663465	-	77.1	1	NaN	TAAGGTGCATCTAGTGCAGTTAGTGAACTAGCCTAGAATCTACTGCGCTGGGTGCTCCTTCTGGC
Ailuropoda_melanoleuca	Hsa-Mir-8-P2a	NC_048228.1	265516	265573	+	79	1	NaN	CCATCTTACTGGGCAGCATTGGATGGTGTCAGGTCTCTAATACTGCCTGGTAATGATG
Ailuropoda_melanoleuca	Hsa-Mir-8-P1a	NC_048228.1	266089	266148	+	77.3	1	NaN	GCATCTTACCGGACAGTGCTGGATTTCTTGGCTTGACTCTAACACTGTCTGGTAACGATG
Ailuropoda_melanoleuca	Hsa-Mir-8-P3a	NC_048228.1	267567	267624	+	53.9	1	NaN	CGTCTTACCAGACACGGTTAGATCTGGGTTCTGTTGTCTAATACTGTCTGGTAATGCC
Ailuropoda_melanoleuca	Hsa-Mir-551-P1	NC_048228.1	2028479	2028538	-	92.2	1	NaN	GAAATCCAGAGTGGGTGAGGCCTGTCTGACCGTTTCTAGGcgacccactcttggtttcca
Ailuropoda_melanoleuca	Hsa-Mir-34-P1	NC_048228.1	6487631	6487696	-	85.9	1	NaN	TGGCAGTGTCTTAGCTGGTTGTTGTGAGTAATAGTGCAGGAAGCAATCAGCAAGTATACTGCCCTA
Ailuropoda_melanoleuca	Hsa-Mir-30-P1b	NC_048219.1	17600086	17600148	+	91.5	1	NaN	CTGTAAACATCCTTGACTGGAAGCTGTAAGTTGTTCAGAGGAGCTTTCAGTCGGATGTTTACA
Ailuropoda_melanoleuca	Hsa-Mir-30-P2b	NC_048219.1	17603131	17603190	+	96.2	1	NaN	GTGTAAACATCCTACACTCTCAGCTGTGAGCTCAAGGTGGCTGGGAGAGGGTTGTTTACT
Ailuropoda_melanoleuca	Hsa-Mir-101-P1-v2	NC_048219.1	38751904	38751962	-	91.5	1	NaN	TCAGTTATCACAGTGCTGATGCTGTCCATTCTAAAGGTACAGTACTGTGATAACTGAAG
Ailuropoda_melanoleuca	Hsa-Mir-101-P1-v1	NC_048219.1	38751905	38751961	-	89.4	1	NaN	CAGTTATCACAGTGCTGATGCTGTCCATTCTAAAGGTACAGTACTGTGATAACTGAA
Ailuropoda_melanoleuca	Hsa-Mir-186	NC_048219.1	43689977	43690037	-	93.9	1	NaN	CAAAGAATTCTCCTTTTGggctttctgattttattttaagccCAAAGGTGAATTTTTTGGG
Ailuropoda_melanoleuca	Hsa-Mir-760	NC_048219.1	63682772	63682828	+	84.6	1	NaN	CCCCCTCAGTCCACCAGAGCCCGGATACCTCAGAAATTCGGCTCTGGGTCTGTGGGG
Ailuropoda_melanoleuca	Hsa-Mir-137-P1-v2	NC_048219.1	67470743	67470802	-	94.7	1	NaN	ACGGGTATTCTTGGGTGGATAATACGGATTACGTTGTTATTGCTTAAGAATACGCGTAGT
Ailuropoda_melanoleuca	Hsa-Mir-137-P1-v1	NC_048219.1	67470744	67470802	-	93.8	1	NaN	ACGGGTATTCTTGGGTGGATAATACGGATTACGTTGTTATTGCTTAAGAATACGCGTAG
Ailuropoda_melanoleuca	Hsa-Mir-197	NC_048219.1	76721022	76721081	+	88.6	1	NaN	CCGGGTAGAGAGGGCAGTGGGAGGTAAGAGCTCTTCACCCTTCACCACCTTCTCCACCCA
Ailuropoda_melanoleuca	Hsa-Mir-190-P2	NC_048225.1	128865675	128865733	+	83.3	1	NaN	GTGATATGTTTGATATTGTGTTGTTTAATTAGGAACCAACTAAATATCGAACATATTCT
Ailuropoda_melanoleuca	Hsa-Mir-9-P1	NC_048225.1	127403593	127403652	+	96	1	NaN	ATCTTTGGTTATCTAGCTGTATGAGTGGTGTGGAGTCTTCATAAAGCTAGATAACCGAAA
Ailuropoda_melanoleuca	Hsa-Mir-214-v1	NC_048225.1	76126512	76126574	-	98.8	1	NaN	TGCCTGTCTACACTTGCTGTGCAGAACATCCGCTCACCTGTACAGCAGGCACAGACAGGCAGT
Ailuropoda_melanoleuca	Hsa-Mir-214-v2	NC_048225.1	76126512	76126574	-	98.8	1	NaN	TGCCTGTCTACACTTGCTGTGCAGAACATCCGCTCACCTGTACAGCAGGCACAGACAGGCAGT
Ailuropoda_melanoleuca	Hsa-Mir-199-P3-v1	NC_048225.1	76132280	76132340	-	96.6	1	NaN	CCCAGTGTTCAGACTACCTGTTCAGGACAATGCCGTTGTACAGTAGTCTGCACATTGGTTA
Ailuropoda_melanoleuca	Hsa-Mir-199-P3-v2	NC_048225.1	76132280	76132340	-	96.6	1	NaN	CCCAGTGTTCAGACTACCTGTTCAGGACAATGCCGTTGTACAGTAGTCTGCACATTGGTTA
Ailuropoda_melanoleuca	Hsa-Mir-199-P3-v3	NC_048225.1	76132280	76132340	-	96.6	1	NaN	CCCAGTGTTCAGACTACCTGTTCAGGACAATGCCGTTGTACAGTAGTCTGCACATTGGTTA
Ailuropoda_melanoleuca	Hsa-Mir-488	NC_048225.1	80380845	80380903	-	92	1	NaN	CCCAGATAATGGCACTCTCAAACAAGTTTTCAAGTTGTTTGAAAGGCTATTTCTTGGTC
Ailuropoda_melanoleuca	Hsa-Mir-181-P2a	NC_048225.1	98972447	98972507	-	96	1	NaN	AACATTCATTGCTGTCGGTGGGTTGAACTGTGTGGACAAGCTCACTGAACAATGAATGCAA
Ailuropoda_melanoleuca	Hsa-Mir-181-P1a	NC_048225.1	98972632	98972693	-	97.5	1	NaN	AACATTCAACGCTGTCGGTGAGTttggaattaaaatcaaaaccatcgACCGTTGATTGTACC
Ailuropoda_melanoleuca	Hsa-Mir-135-P3	NC_048225.1	104644777	104644837	-	83.1	1	NaN	TATGGCTTTTCATTCCTATGTGATTGCTGTTTCTAATTCATGTAGGGCTAAAAGCCATGGG
Ailuropoda_melanoleuca	Hsa-Mir-29-P1b	NC_048225.1	96404003	96404059	+	94	1	NaN	GACCGATTTCTCCTGGTgttcagagtctgtttttgtCTAGCACCATTTGAAATCGGT
Ailuropoda_melanoleuca	Hsa-Mir-29-P1b	NC_048225.1	96468487	96468543	+	94	1	NaN	GACCGATTTCTCCTGGTgttcagagtctgtttttgtCTAGCACCATTTGAAATCGGT
Ailuropoda_melanoleuca	Hsa-Mir-29-P2b-v1	NC_048225.1	96403473	96403535	+	99.9	1	NaN	GCTGGTTTCACATGGTGGCTTAgatttttccatctttgtatCTAGCACCATTTGAAATCAGTG
Ailuropoda_melanoleuca	Hsa-Mir-29-P2b-v2	NC_048225.1	96403474	96403534	+	97.9	1	NaN	CTGGTTTCACATGGTGGCTTAgatttttccatctttgtatCTAGCACCATTTGAAATCAGT
Ailuropoda_melanoleuca	Hsa-Mir-205-P1	NC_048225.1	94894887	94894945	-	88.6	1	NaN	TCCTTCATTCCACCGGAGTCTGTCTCGTACCCAACCAGATTTCAGTGGAGTGAAGCTCA
Ailuropoda_melanoleuca	Hsa-Mir-192-P2	NC_048225.1	117426685	117426744	-	67.3	1	NaN	AAATGACCTATGAACTGACAGACAATTTGGCTAAGTCTGTCTGTCATTTTTGTAGGCCAA
Ailuropoda_melanoleuca	Hsa-Mir-194-P2	NC_048225.1	117426973	117427030	-	85.3	1	NaN	TGTAACAGCAACTCCATGTGGACTGTGTGTTAATTTCCAGTGGAGATGCTGTTACTTT
Ailuropoda_melanoleuca	Hsa-Mir-4677	NC_048225.1	68825973	68826029	-	67.4	0	NaN	TCTTTGGTCTTTCAGCCATGACCCGACCTTCTGTCTGCAAGGCCAAAGAGCCACTCT
Ailuropoda_melanoleuca	Hsa-Mir-511	NC_048232.1	16115789	16115843	+	48.8	0	NaN	ACGTAACTTTTGCTCTGCAGTCAGTAAAGATTTATTCGTAAATGTGAAGCCAGAG
Ailuropoda_melanoleuca	Hsa-Mir-1296	NC_048223.1	68222090	68222154	-	99.7	1	NaN	TTAGGGCCCTGGCTCCATCTCCTTTAGGAAAACCTTCTGTGGGGAGTGGGGCTTCGACCCTAACC
Ailuropoda_melanoleuca	Hsa-Mir-346	NC_048223.1	87283368	87283427	-	92.2	1	NaN	TGTCTGCCCGCATGCCTGCCTCTTTGTTGCTCTgaaggaggcaggggctgggcctgCAGC
Ailuropoda_melanoleuca	Hsa-Mir-103-P3	NC_048223.1	93022278	93022337	-	94.9	1	NaN	AGCTTCTTTACAGTGTTGCCTTGTGGCATGGAGTTCAAGCAGCATTGTACAGGGCTATCA
Ailuropoda_melanoleuca	Hsa-Mir-3085	NC_048223.1	99640287	99640347	-	90.3	1	NaN	aGGTGCCATTCTGAGGGCCAAGAGTTTGATTATGTGTCACTCTGGCTGCTATGGCCCCCTC
Ailuropoda_melanoleuca	Hsa-Mir-1287	NC_048223.1	100114399	100114459	-	82.2	1	NaN	TGCTGGATCAATGGTTTGAGTCCGAGCCTCTAAAAGCCACTCTGGCCACGGATGCTGTGAT
Ailuropoda_melanoleuca	Hsa-Mir-146-P2	NC_048223.1	103574537	103574595	+	73.2	1	NaN	CTGAGAACTGAATTCCATAGGCTGTGAGCTCGAGCAAACGACCTAGGGACTCAGTTCTG
Ailuropoda_melanoleuca	Hsa-Mir-1307	NC_048223.1	104341806	104341867	-	91.6	1	NaN	TCGACCGGACCTCGACCGGCTCGTCTATGTTGCCAATCGACTCGGCGTGGCGTCGGTCGTGG
Ailuropoda_melanoleuca	Hsa-Mir-6715	NC_048223.1	111910117	111910172	+	82.4	1	NaN	CACAGGCACAGCCAGTTTGAGCATTTTAACTGAATTGCCAAACCAGTTGTGCCTGT
Ailuropoda_melanoleuca	Hsa-Mir-9851	NC_048223.1	115913608	115913664	-	55.2	1	NaN	GGCGCTGGCAGTGTTGGTGGCACTTGCACGGTGGCGGTGGCACCAGCACTGGTGGTG
Ailuropoda_melanoleuca	Hsa-Mir-202	NC_048223.1	131145168	131145225	-	75.1	0	NaN	TTCCTATGCATATACTTCTTTGAGGGTCTGGTCTGAAGAGGTGTAAGGCATGGGAAAA
Ailuropoda_melanoleuca	Hsa-Mir-210	NC_048233.1	91001531	91001589	+	81.2	1	NaN	CAGCCACTGCCCACCGCACACTGCGCTGCTCCGGACCCACTGTGCGTGTGACAGCGGCT
Ailuropoda_melanoleuca	Hsa-Mir-675	NC_048233.1	89726735	89726790	+	64.6	0	NaN	CTGGTGCGGAGAGGGCCCACGGTGTACCTGGTGGCACTGCATGCCCTCGCCGCTCA
Ailuropoda_melanoleuca	Hsa-Mir-1343	NC_048233.1	65234528	65234585	+	87	1	NaN	CTGGGGAGCGGCCCCCGGGCGGGCCTCTGCTCTGGCCCCTCCTGGGGCCCGCACTCTC
Ailuropoda_melanoleuca	Hsa-Mir-670	NC_048233.1	72169606	72169668	+	99.1	1	NaN	CGTCCCTGAGTGTATGTGGTGAACCTGAATTTGCCTTGGGTTTCCTCATATTCATTCAGGAGT
Ailuropoda_melanoleuca	Hsa-Mir-129-P2	NC_048233.1	72190957	72191019	+	92	1	NaN	TCTTTTTGCGGTCTGGGCTTGCTGTACATAACTCAATAGCCGGAAGCCCTTACCCCAAAAAGC
Ailuropoda_melanoleuca	Hsa-Mir-130-P1a	NC_048233.1	78706499	78706559	+	89.6	1	NaN	AGCTCTTTTCACATTGTGCTACTGTCTGCACCTACCACTAGCAGTGCAATGTTAAAAGGGC
Ailuropoda_melanoleuca	Hsa-Mir-1908	NC_048233.1	81391361	81391415	-	59.3	0	NaN	GGTTAGCGATTGGTCCAGATGTGTGGTGCCACCGGCCGCTGGCTCCGCCCCGGCT
Ailuropoda_melanoleuca	Hsa-Mir-192-P1	NC_048233.1	83699910	83699974	-	100	1	NaN	CTGACCTATGAATTGACAGCCAGTGCTCTCATCTCCCCTCTGGCTGCCAATTCCATAGGTCACAG
Ailuropoda_melanoleuca	Hsa-Mir-194-P1	NC_048233.1	83700120	83700177	-	86.2	1	NaN	CCTGTAACAGCAACTCCATGTGGAAGTGCCCGCTGGTTCCAGTGGGGCTGCTGTTATC
Ailuropoda_melanoleuca	Hsa-Mir-139	NC_048225.1	55716705	55716762	+	88.4	1	NaN	TTCTACAGTGCACGTGTCTCCAGTGTGACTCAGAGGCTGGAGACGCGGCCCTGTTGGA
Ailuropoda_melanoleuca	Hsa-Mir-326	NC_048225.1	53601804	53601862	+	91.1	1	NaN	tggaggcagggccttTGTGAAGGCGGGTGGTGTTCGGATCGCCTCTGGGCCCTTCCTCC
Ailuropoda_melanoleuca	Hsa-Mir-28-P3	NC_048225.1	49991013	49991080	+	89.3	1	NaN	caaggagcttacaatctagcTGGGGGTGAACGGCTTGCACATGAACGCAACTAGACTGTGAGCTTCTA
Ailuropoda_melanoleuca	Hsa-Mir-34-P2a	NC_048225.1	8069358	8069415	+	78.1	1	NaN	TAGGCAGTGTAATTAGCTGATTGTACTCTGGTGCTTACAATCACTAACTCCACTGCCA
Ailuropoda_melanoleuca	Hsa-Mir-34-P2b	NC_048225.1	8069946	8069999	+	89.9	1	NaN	TAGGCAGTGTAGTTAGCTGATTGCTAATAGTACCAATCACTAACCACACGGCCA
Ailuropoda_melanoleuca	Hsa-Mir-10-P3a	NC_048225.1	17529792	17529853	-	93.4	1	NaN	TCCCTGAGACCCTAACTTGTGATGTTTACGGTTTAAATCCACGGGTTAGGCTCTTGGGAGCT
Ailuropoda_melanoleuca	Hsa-Let-7-P1a	NW_023203285.1	262	328	+	102	1	NaN	TGAGGTAGTAGGTTGTATAGTTTAGAATTACATCAAGGGAGATAACTGTACAGCCTCCTAGCTTTCC
Ailuropoda_melanoleuca	Hsa-Mir-10-P2a	NC_048225.1	17595608	17595664	-	80.8	1	NaN	AACCCGTAGATCCGAACTTGTGGTGATAGTCCACACAAGCTTGTGTCTATAGGTATG
Ailuropoda_melanoleuca	Hsa-Mir-8-P2b	NC_048233.1	7618087	7618148	+	89.5	1	NaN	CCGTCTTACCCAGCAGTGTTTGGGTGCTGGTTGGGAGTCTCTAATACTGCCGGGTAATGATG
Ailuropoda_melanoleuca	Hsa-Mir-8-P1b	NC_048233.1	7618458	7618521	+	93	1	NaN	CCATCTTCCAGCACAGTGTTGGATGGTCTAATCATGAAGCTCCTAACACTGTCTGGTAAAGATG
Ailuropoda_melanoleuca	Hsa-Mir-196-P2	NC_048233.1	43499678	43499734	+	82.8	1	NaN	TTAGGTAGTTTCATGTTGTTGGGATTGAGTTTGGACTCGGCAACAAGAAACTGCCTG
Ailuropoda_melanoleuca	Hsa-Mir-615	NC_048233.1	43541439	43541501	+	93.1	1	NaN	ggggggtcCCCGGTGCCCGGATCTCGAGGGTGCTTATTGTTCGGTCCGAGCCCgggtctccct
Ailuropoda_melanoleuca	Hsa-Mir-148-P3	NC_048233.1	43806921	43806980	+	96.9	1	NaN	TGAAGTTCTGTTATACACTCAGGCTGTGGCTCTCTGAAAGTCAGTGCATCACAGAACTTT
Ailuropoda_melanoleuca	Hsa-Mir-26-P2	NC_048232.1	34816503	34816562	-	96.1	1	NaN	TTCAAGTAATCCAGGATAGGCTGTTTCCATCTGTGAGGCCTATTCTTGATTACTTGTTTC
Ailuropoda_melanoleuca	Hsa-Let-7-P2c2	NC_048232.1	38693446	38693521	+	108.4	1	NaN	CTGAGGTAGTAGTTTGTGCTGTTGGTCGGGTTGTGACATTGCCCGCTGTGGAGATAACTGCGCAAGCTACTGCCTT
Ailuropoda_melanoleuca	Hsa-Mir-3059	NC_048232.1	58520138	58520195	-	93.9	1	NaN	tttcctctctgccccatAGGGTGTAGCTCTAACTACCCTCTAGGGAAGAGAAGGTTGG
Ailuropoda_melanoleuca	Hsa-Mir-331	NC_048232.1	65612237	65612291	+	92	1	NaN	tctAGGTATGGTCCCAGGGATCCCAGATCAAACCAGGCCCCTGGGCCTATCCTAG
Ailuropoda_melanoleuca	Hsa-Mir-1251	NC_048232.1	67338933	67338990	+	94.8	1	NaN	GACTCTAGCTGCCAAAGGCGCTTCTCCTTCTGAACAGAGCGCTTTGCTCAGCCAGTGT
Ailuropoda_melanoleuca	Hsa-Mir-135-P2	NC_048232.1	67408503	67408561	+	94.6	1	NaN	TTATGGCTTTTTATTCCTATGTGATAGTAATAAAGTCTCATGTAGGGATGGAAGCCATG
Ailuropoda_melanoleuca	Hsa-Mir-3613	NC_048224.1	82329818	82329875	+	88.5	1	NaN	ttgttgtacttttttttttgttcgttGCATTtttaggaacaaaaaaaaaagcccaacc
Ailuropoda_melanoleuca	Hsa-Mir-15-P2a	NC_048224.1	82284577	82284640	+	100.1	1	NaN	TTAGCAGCACGTAAATATTGGCGTTAAGATTCTAAAATTATCTCCAGTATTAACTGTGCTGCTG
Ailuropoda_melanoleuca	Hsa-Mir-15-P1a	NC_048224.1	82284437	82284494	+	94.6	1	NaN	GTAGCAGCACATAATGGTTTGTGGATTTTGAAAAGGTGCAGGCCATATTGTGCTGCCT
Ailuropoda_melanoleuca	Hsa-Mir-17-P1a	NC_048224.1	122534290	122534348	+	95.5	1	NaN	TCAAAGTGCTTACAGTGCAGGTAGTGATATGTGCATCTACTGCAGTGAAGGCACTTGTA
Ailuropoda_melanoleuca	Hsa-Mir-17-P2a	NC_048224.1	122534428	122534490	+	99.4	1	NaN	CTAAGGTGCATCTAGTGCAGATAGTGAAGTAGATTAGCATCTACTGCCCTAAGTGCTCCTTCT
Ailuropoda_melanoleuca	Hsa-Mir-19-P1	NC_048224.1	122534576	122534632	+	93.6	1	NaN	TAGTTTTGCATAGTTGCACTACAAGAAGAATGTAGTTGTGCAAATCTATGCAAAACT
Ailuropoda_melanoleuca	Hsa-Mir-17-P3a	NC_048224.1	122534740	122534797	+	94.7	1	NaN	CTAAAGTGCTTATAGTGCAGGTAGTGTTTAGTTATCTACTGCATTATGAGCACTTAAA
Ailuropoda_melanoleuca	Hsa-Mir-19-P2a	NC_048224.1	122534875	122534934	+	96.8	1	NaN	TAGTTTTGCAGGTTTGCATCCAGCTGTGTGATATTCTGCTGTGCAAATCCATGCAAAACT
Ailuropoda_melanoleuca	Hsa-Mir-92-P1a	NC_048224.1	122534992	122535049	+	93.1	1	NaN	CAGGTTGGGATCGGTTGCAATGCTGTGTTTCTGTATGGTATTGCACTTGTCCCGGCCT
Ailuropoda_melanoleuca	Hsa-Mir-208-P1	NC_048237.1	2694676	2694732	-	84.7	1	NaN	GAGCTTTTGGCTCGGGTTATACCTGACGTTCACGTATAAGACGAGCAAAAAGCTTGT
Ailuropoda_melanoleuca	Hsa-Mir-342	NC_048231.1	37394897	37394962	+	91.8	1	NaN	GAGGGGTGCTATCTGTGATTGAGGGACATGGCAAATAGAATTGTCTCACACAGAAATCGCACCCGT
Ailuropoda_melanoleuca	Hsa-Mir-345	NC_048231.1	37549021	37549077	+	80.2	1	NaN	TGCTGACTCCTAGTCCAGTGCTCGTGATGGCTGGTGGGCCCTGAACTAGGGGTCTGG
Ailuropoda_melanoleuca	Hsa-Mir-493	NC_048231.1	38056654	38056714	+	97.3	1	NaN	CTTGTACATGGTAGGCTTTCATTCATTCGTTTGCACATTCGGTGAaggtctactgtgtgcc
Ailuropoda_melanoleuca	Hsa-Mir-431	NC_048231.1	38067557	38067620	+	100	1	NaN	GTGTCTTGCAGGCCGTCATGCAGGCCACACTGACGGTAACGTTGCAGGTCGTCTTGCAGGGCTT
Ailuropoda_melanoleuca	Hsa-Mir-431	NC_048231.1	38073328	38073391	+	100	1	NaN	GTGTCTTGCAGGCCGTCATGCAGGCCACACTGACGGTAACGTTGCAGGTCGTCTTGCAGGGCTT
Ailuropoda_melanoleuca	Hsa-Mir-433	NC_048231.1	38068346	38068418	+	105.4	1	NaN	GTACGGTGAGCCTGTCATTATTCAGAGAGGCCAGATCCTCTGTGTTGAGAAGGATCATGATGGGCTCCTCGGT
Ailuropoda_melanoleuca	Hsa-Mir-433	NC_048231.1	38073855	38073927	+	105.4	1	NaN	GTACGGTGAGCCTGTCATTATTCAGAGAGGCCAGATCCTCTGTGTTGAGAAGGATCATGATGGGCTCCTCGGT
Ailuropoda_melanoleuca	Hsa-Mir-127	NC_048231.1	38069450	38069504	+	91.4	1	NaN	GCTGAAGCTCAGAGGGCTCTGATTCAGAAAGATCATCGGATCCGTCTGAGCTTGG
Ailuropoda_melanoleuca	Hsa-Mir-127	NC_048231.1	38074959	38075013	+	91.4	1	NaN	GCTGAAGCTCAGAGGGCTCTGATTCAGAAAGATCATCGGATCCGTCTGAGCTTGG
Ailuropoda_melanoleuca	Hsa-Mir-432	NC_048231.1	38070933	38071000	+	96.1	1	NaN	GTCTTGGAGTAGGTCATTGGGTGGATCCTTTATTTCCCTATGTGGGCCACTGGATGGCTCCTCCATGT
Ailuropoda_melanoleuca	Hsa-Mir-432	NC_048231.1	38076442	38076509	+	96.1	1	NaN	GTCTTGGAGTAGGTCATTGGGTGGATCCTTTATTTCCCTATGTGGGCCACTGGATGGCTCCTCCATGT
Ailuropoda_melanoleuca	Hsa-Mir-136-v1	NC_048231.1	38071120	38071174	+	88.6	1	NaN	GACTCCATTTGTTTTGATGATGGATTCTTACGCTCCATCATCGTCTCAAATGAGT
Ailuropoda_melanoleuca	Hsa-Mir-136-v1	NC_048231.1	38076629	38076683	+	88.6	1	NaN	GACTCCATTTGTTTTGATGATGGATTCTTACGCTCCATCATCGTCTCAAATGAGT
Ailuropoda_melanoleuca	Hsa-Mir-136-v2	NC_048231.1	38071120	38071174	+	88.6	1	NaN	GACTCCATTTGTTTTGATGATGGATTCTTACGCTCCATCATCGTCTCAAATGAGT
Ailuropoda_melanoleuca	Hsa-Mir-136-v2	NC_048231.1	38076629	38076683	+	88.6	1	NaN	GACTCCATTTGTTTTGATGATGGATTCTTACGCTCCATCATCGTCTCAAATGAGT
Ailuropoda_melanoleuca	Hsa-Mir-370	NC_048231.1	38102849	38102904	+	92	1	NaN	CCAGGTCACGTCTCTGCAGTTACACAGCTCATGAGTGCCTGCTGGGGTGGAAcctg
Ailuropoda_melanoleuca	Hsa-Mir-154-P7	NC_048231.1	38216463	38216520	+	88.5	1	NaN	ATGGTAGACTATGGAACGTAGGCTTTATGATTTTTGACCTATGTAACATGGTCCACTA
Ailuropoda_melanoleuca	Hsa-Mir-154-P13	NC_048231.1	38217756	38217810	+	91.8	1	NaN	ATAGTAGACCGTATAGCGTACGCTTTATCTGTGACGTATGTAACACGGTCCACTA
Ailuropoda_melanoleuca	Hsa-Mir-154-P2-v1	NC_048231.1	38218214	38218267	+	90.5	1	NaN	AATGGTTTACCGTCCCACATACATTTTGAATATGTATGTGGGACGGTAAACCGC
Ailuropoda_melanoleuca	Hsa-Mir-154-P2-v2	NC_048231.1	38218215	38218266	+	88.3	1	NaN	ATGGTTTACCGTCCCACATACATTTTGAATATGTATGTGGGACGGTAAACCG
Ailuropoda_melanoleuca	Hsa-Mir-154-P8	NC_048231.1	38219425	38219480	+	84.5	1	NaN	GATGGTTGACCATAGAACATGCGCTAGCTCTGTGTCGTATGTAATATGGTCCACGT
Ailuropoda_melanoleuca	Hsa-Mir-154-P30	NC_048231.1	38219995	38220049	+	90.7	1	NaN	GCGGTTGACCATGGTGTGTACGCTTTATTTATGACGTAGGACACATGGTCTACTT
Ailuropoda_melanoleuca	Hsa-Mir-154-P3a-v1	NC_048231.1	38220157	38220211	+	91.7	1	NaN	GAGGTGGTCCGTGGCGCGTTCGCTTTATTTATGGCGCACATTACACGGTCGACCT
Ailuropoda_melanoleuca	Hsa-Mir-154-P3a-v2	NC_048231.1	38220157	38220211	+	91.7	1	NaN	GAGGTGGTCCGTGGCGCGTTCGCTTTATTTATGGCGCACATTACACGGTCGACCT
Ailuropoda_melanoleuca	Hsa-Mir-154-P26	NC_048231.1	38220457	38220513	+	93.2	1	NaN	GATGGTTGACCAGAGAGCACACGCTTTATTTGTGCCGTTTGTGACCTGGTCCACTAA
Ailuropoda_melanoleuca	Hsa-Mir-154-P4a	NC_048231.1	38221202	38221260	+	89.6	1	NaN	GAGAGGTtctctgggtttctgtttctttaatgaGGATGAAACACACCTGGTTAACCTCT
Ailuropoda_melanoleuca	Hsa-Mir-154-P4a	NC_048231.1	38221517	38221575	+	88.1	1	NaN	GAGAGGTtctctgggtttctgtttctttaatgaGGACGAAACACACCCGGTTAACCTCT
Ailuropoda_melanoleuca	Hsa-Mir-154-P4b	NC_048231.1	38221517	38221890	+	83.5	1	NaN	GAGAGGTtctctgggtttctgtttctttaatgaGGACGAAACACACCCGGTTAACCTCTTTTCCAGTATCAGTCCCACCTTGGAGGCCTTCTGGTCCAGATCCCAGCTTCAGGGAATGGGCACCGTGGATATGAAGATATGCTTGGCCACAAAGCCTGTCCCAGATTTCTGACTTTTATGACCTGTTCTACTCACCTTCAATATCTTATCCATTCTTAGGAGGACTTCCCAATGTGATGCCAACCCGGAGGAAGACAGTGGTCCCATGACAGCGCCATGCCCCAGAAGACGAAGGTAGGTTACCAGAGCTTGCATTTATCTGCCTCTGCTGACCACACACAGCCAGGCTCATTCAGTATCCGGTCCCACTGTGA
Ailuropoda_melanoleuca	Hsa-Mir-154-P18	NC_048231.1	38223903	38223957	+	85.4	1	NaN	GAGGTCGTCCGTGTTGTCTTCTCTTTATTTATGATGAAACATACACGGGAAACCT
Ailuropoda_melanoleuca	Hsa-Mir-154-P29	NC_048231.1	38224337	38224392	+	82.4	1	NaN	GATGGTAGACCGGTGACGTGCACTTCATTTATGCTGTAGGTCACCCGTTTGACTAT
Ailuropoda_melanoleuca	Hsa-Mir-154-P22	NC_048231.1	38225934	38225990	+	93.2	1	NaN	AGAAGTTGCCCGTGTTTTTTTCGCTTTATTTGTGACGAAACATTCGCGGTGCACTTC
Ailuropoda_melanoleuca	Hsa-Mir-154-P19	NC_048231.1	38227650	38227706	+	83.3	1	NaN	AGAAGTTGCCCGTGTTATTTTCGCTTGATATGTGCCGAAACAAACATGGTGCACTTC
Ailuropoda_melanoleuca	Hsa-Mir-376-P4	NC_048231.1	38232547	38232603	+	90.6	1	NaN	GGTGGATATTCCTTCTATGTTTATGTTATTTGTGGTTAAACATAGAGGAAATTCCAC
Ailuropoda_melanoleuca	Hsa-Mir-376-P2	NC_048231.1	38232941	38232997	+	91.6	1	NaN	GGTAGATTTTCCTTCTATGATTACGTGTTTGATGGTTAATCATAGAGGAAAATCCAC
Ailuropoda_melanoleuca	Hsa-Mir-154-P23	NC_048231.1	38233097	38233151	+	61.9	1	NaN	CTGGTGGACCGCGGAACATGGGCCTCGTTCGAGCCATATGTCTGCCGACCATCAC
Ailuropoda_melanoleuca	Hsa-Mir-376-P3	NC_048231.1	38233322	38233378	+	63.5	1	NaN	GGTGGATATTCCTTCTATGTTTACGTGATTCATAGATAATCATAGAGGAAAATCCAT
Ailuropoda_melanoleuca	Hsa-Mir-376-P1	NC_048231.1	38233707	38233763	+	73.3	1	NaN	GGTAGATTCTCCTTCTATGAGTACATTATTTATGATTAATCATAGAGGAAAATCCAC
Ailuropoda_melanoleuca	Hsa-Mir-154-P28a	NC_048231.1	38235499	38235557	+	88.5	1	NaN	GAGAGGATACCCTTTGTATGTTCACTTTATTAACGGCGAATATACAGGGGGAGACTCTT
Ailuropoda_melanoleuca	Hsa-Mir-154-P9	NC_048231.1	38237249	38237310	+	95.7	1	NaN	AAGCGAGGTTGCCCTTTGTATATTCGGTTTATTGACATAGAATATACAAGGGCAAGCTCTCT
Ailuropoda_melanoleuca	Hsa-Mir-154-P17	NC_048231.1	38237745	38237801	+	91	1	NaN	AGTGGTTATCCCTGTCCTGTTCGTTTTACTCATGTCGAATCGTACAGGGTCATCCAC
Ailuropoda_melanoleuca	Hsa-Mir-154-P21	NC_048231.1	38238549	38238611	+	61.5	0	NaN	AGGAGAAATGGTCCTTGGTGTGTTTGCTCTGTTTGTGACACATCATACGAGGACAGTTTCTTT
Ailuropoda_melanoleuca	Hsa-Mir-154-P27	NC_048231.1	38239068	38239125	+	85.6	1	NaN	GAATGGTTGTCCGTAGTATGGTCTCTATATTCATGGTGATTAATATCGGACAACCATT
Ailuropoda_melanoleuca	Hsa-Mir-544	NC_048231.1	38239826	38239881	+	89.4	1	NaN	atcttgttaaaaggcagattctgattcagggaccaagattctgcatttttagcaag
Ailuropoda_melanoleuca	Hsa-Mir-154-P24	NC_048231.1	38240714	38240772	+	88.7	1	NaN	GAGAGGTTATCCGTGTTCTGTTCGCTTCTTTCATCATGAATAATACATGGTTAACCTCT
Ailuropoda_melanoleuca	Hsa-Mir-154-P16	NC_048231.1	38243242	38243298	+	86.9	1	NaN	AGTGGTTATCCCTGCTGTGTTCGCTGTGTTTATGACGAATCATACAGGGACATCCAG
Ailuropoda_melanoleuca	Hsa-Mir-154-P10	NC_048231.1	38245302	38245358	+	93.9	1	NaN	AGAAGTTGTTCGTGGTGGATTCGCTTTACTTATGACGAATCATTCACGGACAACACT
Ailuropoda_melanoleuca	Hsa-Mir-134	NC_048231.1	38245682	38245741	+	86.1	1	NaN	GTGTGACTGGTTGACCAGAGGGGCAAGTACTCTGTTCACCCTGTGGGCCACCTAGTCACC
Ailuropoda_melanoleuca	Hsa-Mir-154-P15	NC_048231.1	38246417	38246474	+	94.6	1	NaN	GAGAGGCTGGCCGTGATGAATTCGATTCATCAAAGCGAGTCATACACGGCTCTCCTCT
Ailuropoda_melanoleuca	Hsa-Mir-154-P3b	NC_048231.1	38247230	38247285	+	88.5	1	NaN	GAGGTTGTCCGTGGTGAGTTCGCATTATTTAATGATGCCCAATACACGGTCGATCT
Ailuropoda_melanoleuca	Hsa-Mir-154-P1	NC_048231.1	38250548	38250603	+	62.3	1	NaN	TTAGGTTATCCATGTTGCCTTCGCGTTATTTATGCGAATCATACATGGTTCACCTA
Ailuropoda_melanoleuca	Hsa-Mir-154-P20-v2	NC_048231.1	38251366	38251420	+	88.3	1	NaN	GAGGTTGTCCATggtgtgttcattttattaatgatgaGTATTACATGGCCAATCT
Ailuropoda_melanoleuca	Hsa-Mir-154-P20-v1	NC_048231.1	38251367	38251419	+	86.1	1	NaN	AGGTTGTCCATggtgtgttcattttattaatgatgaGTATTACATGGCCAATC
Ailuropoda_melanoleuca	Hsa-Mir-154-P6	NC_048231.1	38252939	38252997	+	95.3	1	NaN	CAGAGGTTGCCCTTGGTGAATTCGCTTTATTTATGTTGAATCACACAAAGGCAACTTTT
Ailuropoda_melanoleuca	Hsa-Mir-541	NC_048231.1	38254908	38254972	+	95.7	1	NaN	GAAAGGATTCTGCTGTCGGTCCCACTCCAAAGTTCACAAAATGGGTGGTGGGCACAGAATCCAGA
Ailuropoda_melanoleuca	Hsa-Mir-154-P36	NC_048231.1	38255832	38255884	+	89.6	1	NaN	GAGGTTACCCGAGCAACTTTGCATCTGGACGACGAATGTTGCTCGGTGAACCC
Ailuropoda_melanoleuca	Hsa-Mir-154-P14	NC_048231.1	38255982	38256035	+	83.3	1	NaN	ATGGTCGACCAGTTGGAAAGTAATTGTTTCGAATGTACTTCACCTGGTCCACTA
Ailuropoda_melanoleuca	Hsa-Mir-154-P5	NC_048231.1	38256121	38256175	+	91.9	1	NaN	GAGATCGACCGTGTTATATTCGCTTTATTGACTTCGAATAATACATGGTTGATCT
Ailuropoda_melanoleuca	Hsa-Mir-154-P12	NC_048231.1	38256452	38256506	+	80.9	1	NaN	GAGGTTGTCTGTGATGAGTTCGCTTTATTAATGCCGAATATAACACAGATGGCCT
Ailuropoda_melanoleuca	Hsa-Mir-154-P25	NC_048231.1	38257238	38257292	+	87.9	1	NaN	TAGGTTGCCTGTGAGGTGTTCACTTTCTATACGATGAATATTATACAGTCAACCT
Ailuropoda_melanoleuca	Hsa-Mir-1247	NC_048231.1	38640753	38640810	-	87.3	1	NaN	ACCCGTCCCGTGCGTCCCCGGACGTTGCTCTCTGCCCCGGGAACGTCGAGACTGGAGC
Ailuropoda_melanoleuca	Hsa-Mir-204-P2	NC_048226.1	20960979	20961036	-	74.3	1	NaN	TTCCCTTTGTCATCCTTTGCCTAGGGCTCTGAGTGGGGCAGGGACAGCAAAGGGGTGC
Ailuropoda_melanoleuca	Hsa-Mir-147-v1	NC_048222.1	60195670	60195729	-	71.2	0	NaN	GTGGAAACATTGCTGCACAAACTAGATGATGGATACCAGTGTGTGGAAATGCTTCTGCTA
Ailuropoda_melanoleuca	Hsa-Mir-147-v2	NC_048222.1	60195671	60195728	-	68.9	0	NaN	TGGAAACATTGCTGCACAAACTAGATGATGGATACCAGTGTGTGGAAATGCTTCTGCT
Ailuropoda_melanoleuca	Hsa-Mir-628	NC_048222.1	51198781	51198840	+	96.5	1	NaN	CATGCTGACATATTTACTAGAGGGTAAAATTAATAACCTTCTAGTAAGAGTGGCAGTCGA
Ailuropoda_melanoleuca	Hsa-Mir-190-P1	NC_048222.1	44483505	44483562	-	93.3	1	NaN	TGATATGTTTGATATATTAGGTTGTTATTTAATCCAACTATATATCAAACATATTCCT
Ailuropoda_melanoleuca	Hsa-Mir-184	NC_048226.1	778480	778539	+	81.7	1	NaN	CCCTTATCACTTTTCCAGCCAGCTTTGTGACTCTGAGTGTTGGACGGAGAACTGATAAGG
Ailuropoda_melanoleuca	Hsa-Mir-7-P2	NC_048226.1	6739636	6739697	-	73	1	NaN	ATCTGGAAGACTagtgattttgttgttgtctcGCCGTGTCCAACAACAAGTCCCAGTCTGCC
Ailuropoda_melanoleuca	Hsa-Mir-9-P3	NC_048226.1	6109733	6109793	-	96.6	1	NaN	TCTTTGGTTATCTAGCTGTATGAGTGCCACAGAGCCGTCATAAAGCTAGATAACCGAAAGT
Ailuropoda_melanoleuca	Hsa-Mir-193-P1b	NC_048227.1	27151148	27151206	-	87.7	1	NaN	CGGGGTTTTGAGGGCGAGATGAGTTTATGTTTTATCCAACTGGCCCACAAAGTCCCGCT
Ailuropoda_melanoleuca	Hsa-Mir-193-P2b	NC_048227.1	27146255	27146315	-	96.3	1	NaN	AGGGACTTTTGGGGGCAGATGTGTTTCCATTCCACTATCATAATGCCCCTAAAAATCCTTA
Ailuropoda_melanoleuca	Hsa-Mir-138-P2	NC_048229.1	54656746	54656813	+	91.6	1	NaN	CAGCTGGTGTTGTGAATCAGGCCGACGAGCAGCGCATCCTCTAACCCGGCTATTTCACCACACCAGGG
Ailuropoda_melanoleuca	Hsa-Mir-328	NC_048229.1	63266103	63266164	-	83.8	1	NaN	ggggggcaggaggggctcaGGGAGAACATGTGTGCAGCCCCtggccctctctgcccttccGT
Ailuropoda_melanoleuca	Hsa-Mir-140-v1	NC_048229.1	65431652	65431712	+	96.6	1	NaN	cCAGTGGTTTTACCCTATGGTAGGTTACGTCATGCTGTTCTACCACAGGGTAGAACCACGG
Ailuropoda_melanoleuca	Hsa-Mir-140-v2	NC_048229.1	65431652	65431712	+	96.6	1	NaN	cCAGTGGTTTTACCCTATGGTAGGTTACGTCATGCTGTTCTACCACAGGGTAGAACCACGG
Ailuropoda_melanoleuca	Hsa-Mir-22-P1a	NC_048230.1	1900426	1900484	+	85.6	1	NaN	TAGTTCTTCAGTGGCAAGCTTTATGTCCTGACCCAGCTAAAGCTGCCAGTTGAAGAACT
Ailuropoda_melanoleuca	Hsa-Mir-132-P1	NC_048230.1	1621284	1621340	+	90.6	1	NaN	AACCGTGGCTTTCGATTGTTACTGTGGGAACCGGAGGTAACAGTCTACAGCCATGGT
Ailuropoda_melanoleuca	Hsa-Mir-132-P2	NC_048230.1	1620879	1620939	+	97.3	1	NaN	CACCTTGGCTCTAGACTGCTTACTGCCCGGGCCGCCCTCAGTAACAGTCTCCAGTCACGGC
Ailuropoda_melanoleuca	Hsa-Mir-15-P2c	NC_048234.1	1916430	1916490	-	85.9	1	NaN	TAGCAGCACAGAAATATTGGCACCGGGGAGAAAGTCTGCCAATATTGGCTGTGCTGCTCCA
Ailuropoda_melanoleuca	Hsa-Mir-15-P1c	NC_048234.1	1916737	1916798	-	94.1	1	NaN	CAGCAGCACACTGTGGTTTGTACGGCTCTGTGGCCACGTCCAAACCACACTGTGGTGTTAGA
Ailuropoda_melanoleuca	Hsa-Mir-324	NC_048234.1	2061107	2061163	-	93.1	1	NaN	CGCATCCCCTAGGGCATTGGTGTAAAGCTGGAGACCCACTGCCCCAGGTGCTGCTGG
Ailuropoda_melanoleuca	Hsa-Mir-744	NC_048234.1	6730764	6730840	+	109.9	1	NaN	GTGCGGGGCTAGGGCTAACAGCAGTCTCACTGAAGGTTTCCTGGAAACCACGCACATGCTGTTGCCACTAACCTCAA
Ailuropoda_melanoleuca	Hsa-Mir-33-P2	NC_048234.1	12071645	12071702	+	83.5	1	NaN	GGTGCATTGCTGTTGCATTGCACGTGAGTGACGCGGGTGCAGTGCCTCGGCAGTGCAG
Ailuropoda_melanoleuca	Hsa-Mir-451	NC_048230.1	4610616	4610656	+	74.7	1	NaN	GAAACCGTTACCATTACTGAGTTTAGTAATGGTAACGGTTC
Ailuropoda_melanoleuca	Hsa-Mir-144	NC_048230.1	4610441	4610496	+	92.3	1	NaN	GGGATATCATCATATACTGTAAGTTTGCGATGAGACACTACAGTATAGATGATGTA
Ailuropoda_melanoleuca	Hsa-Mir-423	NC_048230.1	3510546	3510604	-	95	1	NaN	TGAGGGGCAGAGAGCGAgacttttctattttccaaaagcTCGGTCTGAGGCCCCTCAGT
Ailuropoda_melanoleuca	Hsa-Mir-193-P1a	NC_048230.1	6263701	6263755	+	88.1	1	NaN	CTGGGTCTTTGCGGGCGAGATGAGGGTGTCGGTTCAACTGGCCTACAAAGTCCCA
Ailuropoda_melanoleuca	Hsa-Mir-193-P2a	NC_048230.1	6275408	6275467	+	96.2	1	NaN	GAGGGACTTTCAGGGGCAGCTGTGTTTTCTGACTCAGTCATAATGCCCCTAAAAATCCTT
Ailuropoda_melanoleuca	Hsa-Mir-148-P2	NC_048230.1	22731304	22731361	+	94.4	1	NaN	CAGGTTCTGTGATACACTCCGACTCGGGCTCTGGAGCAGTCAGTGCATGACAGAACTT
Ailuropoda_melanoleuca	Hsa-Mir-10-P1a-v1	NC_048230.1	22251972	22252033	+	99.2	1	NaN	ATACCCTGTAGATCCGAATTTGTGTAAGGAATTTTGTGGTCACAAATTCGTATCTAGGGGAA
Ailuropoda_melanoleuca	Hsa-Mir-10-P1a-v2	NC_048230.1	22251973	22252032	+	97.2	1	NaN	TACCCTGTAGATCCGAATTTGTGTAAGGAATTTTGTGGTCACAAATTCGTATCTAGGGGA
Ailuropoda_melanoleuca	Hsa-Mir-196-P1	NC_048230.1	22201606	22201662	+	55.5	1	NaN	TTAGGTAGTTTCGTGTTGTTGGGCCTGGATTTCTGAACACAAGGACATTAAACCAGG
Ailuropoda_melanoleuca	Hsa-Mir-142-v4	NC_048230.1	14143536	14143597	+	98.9	1	NaN	ACCCATAAAGTAGAAAGCACTACTAACAGCACTGGAGGGTGTAGTGTTTCCTACTTTATGGA
Ailuropoda_melanoleuca	Hsa-Mir-142-v1	NC_048230.1	14143538	14143595	+	95	1	NaN	CCATAAAGTAGAAAGCACTACTAACAGCACTGGAGGGTGTAGTGTTTCCTACTTTATG
Ailuropoda_melanoleuca	Hsa-Mir-142-v2	NC_048230.1	14143538	14143595	+	95	1	NaN	CCATAAAGTAGAAAGCACTACTAACAGCACTGGAGGGTGTAGTGTTTCCTACTTTATG
Ailuropoda_melanoleuca	Hsa-Mir-142-v3	NC_048230.1	14143538	14143595	+	95	1	NaN	CCATAAAGTAGAAAGCACTACTAACAGCACTGGAGGGTGTAGTGTTTCCTACTTTATG
Ailuropoda_melanoleuca	Hsa-Mir-130-P4a	NC_048230.1	13585967	13586030	+	95.9	1	NaN	AACCCTATCGATATTGTCTCTGCTGTGTAAATAGCTCTGAGTAGTGCAATATTGCTTATAGGGT
Ailuropoda_melanoleuca	Hsa-Mir-130-P2a	NC_048230.1	13577705	13577763	+	95.6	1	NaN	TGCTCTGACTTTATTGCACTACTGTACTTTACAGCTAGCAGTGCAATAGTATTGTCAAA
Ailuropoda_melanoleuca	Hsa-Mir-21	NC_048230.1	13000430	13000489	-	90.8	1	NaN	TAGCTTATCAGACTGATGTTGACTGTTGAATCTCATGGCAACAGCAGTCGATGGGCTGTC
Ailuropoda_melanoleuca	Hsa-Mir-338-P1	NC_048230.1	44023494	44023552	-	83.6	1	NaN	AACAATATCCTGGTGCTGAGTGGTGACACATGCAACTCCAGCATCAGTGATTTTGTTGA
Ailuropoda_melanoleuca	Hsa-Mir-338-P1-as	NC_048230.1	44023493	44023554	+	82.2	1	NaN	TTCAACAAAATCACTGATGCTGGAGTTGCATGTGTCACCACTCAGCACCAGGATATTGTTGG
Ailuropoda_melanoleuca	Hsa-Mir-133-P2-v1	NC_048231.1	58853225	58853284	-	96.2	1	NaN	AGCTGGTAAAATGGAACCAAATCGCCTCTTCAATGGATTTGGTCCCCTTCAACCAGCTGT
Ailuropoda_melanoleuca	Hsa-Mir-133-P2-v2	NC_048231.1	58853225	58853284	-	96.2	1	NaN	AGCTGGTAAAATGGAACCAAATCGCCTCTTCAATGGATTTGGTCCCCTTCAACCAGCTGT
Ailuropoda_melanoleuca	Hsa-Mir-1-P2	NC_048231.1	58856354	58856414	-	96.6	1	NaN	ACATACTTCTTTATGTACCCATATGAACATACAATGCTATGGAATGTAAAGAAGTATGTAT
Ailuropoda_melanoleuca	Hsa-Mir-187	NC_048231.1	69916420	69916476	-	86.2	1	NaN	GCTACAACACGGGACCCGGGCGCTGCTCCGACCCCTCGTGTCTTGTGTTGCAGCCGG
Ailuropoda_melanoleuca	Hsa-Mir-122-as	NC_048231.1	89690092	89690149	-	90.3	1	NaN	TTTAGTGTGATAATGGCGTTTGATAGTTTGGACACAAACACCATTGTCACACTCCACA
Ailuropoda_melanoleuca	Hsa-Mir-122	NC_048231.1	89690093	89690149	+	91.1	1	NaN	GTGGAGTGTGACAATGGTGTTTGTGTCCAAACTATCAAACGCCATTATCACACTAAA
Ailuropoda_melanoleuca	Hsa-Mir-3187	NC_048221.1	363311	363366	+	69.6	0	NaN	CGCGGGGCAGCGTGTGGCTGAAGGTGACCATGTTCTCCTTGCCCATGGGGCTGCGC
Ailuropoda_melanoleuca	Hsa-Mir-7-P3	NC_048221.1	3388662	3388719	+	70.9	1	NaN	GTGGAAGACTAGTGATTTTGTTGTTCTGATGTACTATGACAACAAGTCACAGCTTCCT
Ailuropoda_melanoleuca	Hsa-Mir-199-P2-v1	NC_048221.1	7790755	7790817	-	87.2	1	NaN	CCCAGTGTTCAGACTACCTGTTCAGGGGGCTCTGAATGTGTACAGTAGTCTGCACATTGGTTA
Ailuropoda_melanoleuca	Hsa-Mir-199-P2-v2	NC_048221.1	7790755	7790817	-	87.2	1	NaN	CCCAGTGTTCAGACTACCTGTTCAGGGGGCTCTGAATGTGTACAGTAGTCTGCACATTGGTTA
Ailuropoda_melanoleuca	Hsa-Mir-199-P2-v3	NC_048221.1	7790755	7790817	-	87.2	1	NaN	CCCAGTGTTCAGACTACCTGTTCAGGGGGCTCTGAATGTGTACAGTAGTCTGCACATTGGTTA
Ailuropoda_melanoleuca	Hsa-Mir-24-P1	NC_048221.1	9439303	9439362	-	74.9	1	NaN	gTGCCTACTGAGCTGAAACACAGTTGATTTGTGCAGACTGGCTCAGTTCAGCAGGAACAG
Ailuropoda_melanoleuca	Hsa-Mir-27-P1	NC_048221.1	9439443	9439504	-	80.9	1	NaN	agggctTAGCTGCTTGTGAGCAGAGTCCACACCAAGTCGTGTTCACAGTGGCTAAGTTCCGC
Ailuropoda_melanoleuca	Hsa-Mir-23-P1	NC_048221.1	9439629	9439686	-	78.4	1	NaN	GGGGTTCCTGGGGATGGGATTTGCTGCCTGTCACAAATCACATTGCCAGGGATTTCCA
Ailuropoda_melanoleuca	Hsa-Mir-181-P1c	NC_048221.1	9465263	9465322	+	87	1	NaN	GAACATTCAACCTGTCGGTGAGTTTGGGCAGCTCAGGCAAACCATCGACCGTTGAGTGGA
Ailuropoda_melanoleuca	Hsa-Mir-181-P2c	NC_048221.1	9465445	9465506	+	86.8	1	NaN	CAACATTCATTGTTGTCGGTGGGTTGTGAGGACGGAGGCCAGACCCACCGAGGGATGAATGT
Ailuropoda_melanoleuca	Hsa-Mir-330-v1	NC_048229.1	33201330	33201392	+	100	1	NaN	ctctctgggcctgtgtCTTAGGCTCTGCAAGATCAACCGAGCAAAGCACACGGCCTGCAGAGA
Ailuropoda_melanoleuca	Hsa-Mir-330-v2	NC_048229.1	33201330	33201392	+	100	1	NaN	ctctctgggcctgtgtCTTAGGCTCTGCAAGATCAACCGAGCAAAGCACACGGCCTGCAGAGA
Ailuropoda_melanoleuca	Hsa-Mir-769	NC_048229.1	32915603	32915663	-	77.2	1	NaN	TGAGACCTCTGGGTTCTGAGCTGTGACGTTCCTTCCAAGCTGGGATCTCTGGGGTCTTGGT
Ailuropoda_melanoleuca	Hsa-Mir-150	NC_048229.1	30627127	30627182	+	71.4	1	NaN	GTCTCCCAACCCTTGTACCAGTGCTGTGCCTCAGTCCCTGGTACAGGCATGGGGGG
Ailuropoda_melanoleuca	Hsa-Mir-10-P2b	NC_048229.1	29186746	29186805	-	93.1	1	NaN	CACCCGTAGAACCGACCTTGCGGGGCCTTCGCCGCACACAAGCTCGAGTCTGTGGGTCCG
Ailuropoda_melanoleuca	Hsa-Let-7-P1b	NC_048229.1	29186572	29186638	-	98	1	NaN	TGAGGTAGGAGGTTGTATAGTTGAGGAGGACACCCACGGAGATCACTATACGGCCTCCTAGCTTTCC
Ailuropoda_melanoleuca	Hsa-Mir-10-P3b	NC_048229.1	29186110	29186169	-	95.4	1	NaN	TCCCTGAGACCCTTTAACCTGTGAGGACATCCAGGGTCACAGGTGAGGTTCTTGGGAGCC
Ailuropoda_melanoleuca	Hsa-Mir-430-P5	NC_048229.1	27507001	27507060	-	70.9	1	NaN	ACTCAAACTGTGGGGGCACTTTCTGTTCTAAGTAGGGAAGTGCCGCCATTTTTTGAGTGT
Ailuropoda_melanoleuca	Hsa-Mir-1301	NC_048221.1	124914001	124914059	+	83.3	1	NaN	GGGTCACTCTGGGCACCGCAACACTGTGCTAGGGATGTTGCAGCTGCCTGGGAGTGACT
Ailuropoda_melanoleuca	Hsa-Mir-217-v1	NC_048221.1	80606208	80606267	-	77.4	1	NaN	TACTGCATCAGGAACTGATTGGATAATAATGGGTCACCATCAGTTCCTAATGCATTGCCT
Ailuropoda_melanoleuca	Hsa-Mir-217-v2	NC_048221.1	80606208	80606268	-	78.8	1	NaN	ATACTGCATCAGGAACTGATTGGATAATAATGGGTCACCATCAGTTCCTAATGCATTGCCT
Ailuropoda_melanoleuca	Hsa-Mir-216-P1a	NC_048221.1	80612726	80612787	-	80.7	1	NaN	TAATCTCAGCTGGCAACTGTGAGATGTTCATACACtcccccacagtggtctctgggATTATG
Ailuropoda_melanoleuca	Hsa-Mir-216-P1b	NC_048221.1	80623725	80623786	-	84.2	1	NaN	AAATCTCTGCAGGCAAATGTGATGTCACTAAAGAAATCACACACTTACCCGTAGAGATTCTA
Ailuropoda_melanoleuca	Hsa-Mir-3126	NC_048221.1	92073369	92073422	+	52	0	NaN	GGGGGGGACAGATGGCCAGGAGCCCTGGCTATGATCGCATCTGGCATCCATCAC
Ailuropoda_melanoleuca	Hsa-Mir-128-P1	NC_048219.1	108146933	108146987	+	91.5	1	NaN	TCGGGGCCGTAGCACTGTCTGAGAGGTTTACATTTCTCACAGTGAACCGGTCTCT
Ailuropoda_melanoleuca	Hsa-Mir-10-P1b-v1	NC_048219.1	144109948	144110008	+	94.3	1	NaN	ATACCCTGTAGAACCGAATTTGTGTGGTATCCACATAGTCACAGATTCGATTCTAGGGGAA
Ailuropoda_melanoleuca	Hsa-Mir-10-P1b-v2	NC_048219.1	144109949	144110007	+	92.2	1	NaN	TACCCTGTAGAACCGAATTTGTGTGGTATCCACATAGTCACAGATTCGATTCTAGGGGA
Ailuropoda_melanoleuca	Hsa-Mir-2355	NC_048219.1	170928057	170928123	-	93.1	1	NaN	ATCCCCAGATACAAGGGACAATATGCTATTATAATTGTATGGCATTGTCCTTGCTGTTTGGAGACAA
Ailuropoda_melanoleuca	Hsa-Mir-26-P1	NW_023249258.1	7451	7507	-	79	1	NaN	TTCAAGTAATTCAGGATAGGTTGTGTGCTGTCCAGCCTGTTCTCCATTACTTGGCTC
Ailuropoda_melanoleuca	Hsa-Mir-375	NC_048219.1	180966464	180966520	-	93.1	1	NaN	GCGACGAGCCCCTCGCACAAACCGGACCTGAGCGTTTTGTTCGTTCGGCTCGCGTGA
Ailuropoda_melanoleuca	Hsa-Mir-153-P1	NC_048219.1	181243074	181243133	-	85.7	1	NaN	GTCATTTTTGTGATCTGCAGCTAGTGTTCTCTCTCCAGTTGCATAGTCACAAAAGTGATC
Ailuropoda_melanoleuca	Hsa-Mir-149	NC_048219.1	198507552	198507610	+	82.4	1	NaN	CTCTGGCTCCGTGTCTTCACTCCCGTGTGTccgaggagggagggagggacgggggCTGT
Ailuropoda_melanoleuca	Hsa-Mir-103-P2	NC_048230.1	74838516	74838574	+	92	1	NaN	CAGCTTCTTTACAGTGCTGCCTTGTAGCATTCGGGTCAAGCAGCATTGTACAGGGCTAT
Ailuropoda_melanoleuca	Hsa-Mir-499	NC_048230.1	68659291	68659349	-	95	1	NaN	TTAAGACTTGCAGTGATGTTTAACTCCTCTCCACGTGAACATCACAGCAAGTCTGTGCT
Ailuropoda_melanoleuca	Hsa-Mir-296	NC_048230.1	49336344	49336397	+	70.3	1	NaN	GAGGGCCCCCCCCAATCCTGTTGTGCTCGATTCAGAGGGTTGGGTGGAGGCTTT
Ailuropoda_melanoleuca	Hsa-Mir-1-P1	NC_048230.1	46272171	46272231	-	82.4	1	NaN	ACATACTTCTTTATATGCCCATATGGACGTGCGGAGCTATGGAATGTAAAGAAGTATGTAT
Ailuropoda_melanoleuca	Hsa-Mir-133-P1-v1	NC_048230.1	46262699	46262758	-	90.9	1	NaN	AGCTGGTAAAATGGAACCAAATCAACTGTTCAATGGATTTGGTCCCCTTCAACCAGCTGT
Ailuropoda_melanoleuca	Hsa-Mir-133-P1-v2	NC_048230.1	46262699	46262758	-	90.9	1	NaN	AGCTGGTAAAATGGAACCAAATCAACTGTTCAATGGATTTGGTCCCCTTCAACCAGCTGT
Ailuropoda_melanoleuca	Hsa-Mir-10-P2c	NC_048218.1	25489363	25489422	-	84.9	1	NaN	AACCCGTAGATCCGATCTTGTGGTGAAATGGACTGCGCAAGCTCGCTTCTATGGGTCTGT
Ailuropoda_melanoleuca	Hsa-Let-7-P1c	NC_048218.1	25488620	25488686	-	101.4	1	NaN	TGAGGTAGTAGGTTGTATGGTTTAGAGTTACACCCTGGGAGTTAACTGTACAACCTTCTAGCTTTCC
Ailuropoda_melanoleuca	Hsa-Mir-10-P3c	NC_048218.1	25443413	25443473	-	96.8	1	NaN	TCCCTGAGACCCTAACTTGTGAGGTATTTTAGTAACATCACAAGTCAGGCTCTTGGGACCT
Ailuropoda_melanoleuca	Hsa-Mir-155	NC_048218.1	17913076	17913136	-	91.4	1	NaN	TTAATGCTAATCGTGATAGGGGTTTTTACCTCCGACTGACTCCTACATGTTAGCATTAACA
Ailuropoda_melanoleuca	Hsa-Mir-459	NC_048218.1	8970549	8970609	-	91.7	1	NaN	TCAGTAACAAAGATTCATCCTTGTGTCCACCAAGCAACAAGGAGAATCTTTGTCACTTAGT
Ailuropoda_melanoleuca	Hsa-Mir-185	NC_048231.1	43065000	43065055	-	91.1	1	NaN	TGGAGAGAAAGGCAGTTCCTGATGGTCCCCTCCCCAGGGGCTGGCTTTCCTCTGGT
Ailuropoda_melanoleuca	Hsa-Mir-130-P2b	NC_048231.1	44665244	44665300	+	93.5	1	NaN	TGCTCTGACGAGGTTGCACTACTGTGCTCTGAGAAGCAGTGCAATGATATTGTCAAA
Ailuropoda_melanoleuca	Hsa-Mir-130-P1b	NC_048231.1	44665571	44665629	+	93.2	1	NaN	CACTCTTTCCCTGTTGCACTACTGTGGGCCGCTGGGAAGCAGTGCAATGATGAAAGGGC
Ailuropoda_melanoleuca	Hsa-Mir-3200	NC_048229.1	19108739	19108802	-	75.6	1	NaN	AATCTGAGAAGGTGCACAAGGTTTGTGTCCAGTACGCTCCACACCTTGCGCTCCTCAGGTCCGC
Ailuropoda_melanoleuca	Hsa-Mir-33-P1	NC_048232.1	84351798	84351857	+	74.3	1	NaN	GGTGCATTGTAGTTGCATTGCACGTTCTGGCCGTACCCGTGCAATGTTTCCACAGTGCAT
Ailuropoda_melanoleuca	Hsa-Mir-1249	NC_048232.1	87046992	87047050	-	90.8	1	NaN	aggagggaggagatgggccaagttccctctgcctggaacgccCTTCCCCCCCTTCTTCA
Ailuropoda_melanoleuca	Hsa-Let-7-P2a2	NC_048232.1	87820098	87820164	+	83.9	1	NaN	GTGAGGTAGTAGGTTGTATAGTTTGGGGCTCGGCCCTGCTGTGGGTGACTATACAACCTACTGTCTT
Ailuropoda_melanoleuca	Hsa-Let-7-P2b2	NC_048232.1	87821007	87821081	+	98.6	1	NaN	GTGAGGTAGTAGGTTGTGTGGTTTCAGGGCAGTGATGTTGCCCCCTCGGAAGATAACCATACAACCTACTGCCTT
Ailuropoda_melanoleuca	Hsa-Mir-885	NC_048221.1	50165065	50165118	-	89.2	1	NaN	TCCATTACACTACCCTGCCTCTTCTCCATGAGAGGCAGCGGGGTGTAGTGGATA
Ailuropoda_melanoleuca	Hsa-Mir-128-P2	NC_048223.1	39233811	39233868	-	93.5	1	NaN	GGGGGCCGATACACTGTACGAGAGTGAGTAGCAGGTCTCACAGTGAACCGGTCTCTTT
Ailuropoda_melanoleuca	Hsa-Mir-26-P3	NC_048223.1	37350503	37350563	-	96.9	1	NaN	TTCAAGTAATCCAGGATAGGCTGTGCAGGTCCCAATGGGCCTATTCTTGGTTACTTGCACG
Ailuropoda_melanoleuca	Hsa-Mir-138-P1	NC_048223.1	42842096	42842155	+	94.5	1	NaN	CAGCTGGTGTTGTGAATCAGGCCGTTGCCAATCAGAGAACGGCTACTTCACAACACCAGG
Ailuropoda_melanoleuca	Hsa-Mir-425	NC_048221.1	17706682	17706744	-	96.4	1	NaN	AATGACACGATCACTCCCGTTGAGTGGGCACCCAAGAAGCCATCGGGAATGTCGTGTCCGCCC
Ailuropoda_melanoleuca	Hsa-Mir-191	NC_048221.1	17707167	17707230	-	97.5	1	NaN	CAACGGAATCCCAAAAGCAGCTGTTGTCTCCAGAGCATTCCAGCTGCGCTTGGATTTCGttccc
Ailuropoda_melanoleuca	Hsa-Let-7-P2c3	NC_048221.1	20302173	20302250	-	108.6	1	NaN	TGAGGTAGTAGTTTGTACAGTTTGAGGGTCTATGATACCACCCGGTACAGGAGATAACTGTACAGGCCACTGCCTTGC
Ailuropoda_melanoleuca	Hsa-Mir-135-P1	NC_048221.1	20337353	20337412	-	91.3	1	NaN	TATGGCTTTTTATTCCTATGTGATTTTACTGCTCACTCATATAGGGATTGGAGCCGTGGC
Ailuropoda_melanoleuca	Hsa-Mir-6529	NC_048218.1	62377971	62378031	-	95.6	1	NaN	GAGAGATCAGAGGCGCAGAGTGCGTCAATGTCAATGAAGCCTGTGCCTTTTACCTCTTTAA
Ailuropoda_melanoleuca	Hsa-Mir-15-P1b	NC_048218.1	100201082	100201141	-	94.3	1	NaN	TAGCAGCACATCATGGTTTACATACTACAGTCAAGATGCGAATCATTATTTGCTGCTCTA
Ailuropoda_melanoleuca	Hsa-Mir-15-P2b	NC_048218.1	100200932	100200996	-	92.7	1	NaN	TAGCAGCACGTAAATATTGGCGTAGTGAAATAAGTACTAAACACCAATATTATTGTGCTGCTTTA
Ailuropoda_melanoleuca	Hsa-Mir-551-P2	NC_048218.1	93408952	93409011	-	90.3	1	NaN	GAAATCAAGTGTGGGTGAGACCTGGTGCAGAGCAGGAAGGCGACCCATACTTGGTTTCAG
Ailuropoda_melanoleuca	Hsa-Mir-28-P1	NC_048218.1	75945137	75945198	-	94.4	1	NaN	aaggagctcacagtctattGAGTTGCCTTTCTGACTTTCCCACTAGAttgtgagctcctgga
Ailuropoda_melanoleuca	Hsa-Mir-95-P1	NC_048228.1	107165411	107165467	-	77.8	1	NaN	gctcaataaatgtttgttgaattgagaTGCGTTAAATTCAACGGGTATTTATTGAGC
Ailuropoda_melanoleuca	Hsa-Mir-218-P1	NC_048228.1	95138157	95138220	-	95.8	1	NaN	TTGTGCTTGATCTAACCATGTGGTTGCCAGGTATGAGTAAAACATGGTTCCGTCAAGCACCATG
Ailuropoda_melanoleuca	Hsa-Mir-574	NC_048228.1	79223703	79223760	-	92.2	1	NaN	tgagtgtgtgtgtgtgagtgtgtgtcgcTCCGGGTCCACGctcatgcacacacccaca
Ailuropoda_melanoleuca	Hsa-Mir-92-P2a	NC_048228.1	19776645	19776703	+	89.9	1	NaN	GACTGTTGCTAATATGCAACTCTGTTAAACACAAATTGGAATTGCACTTTAGCAATGGT
Ailuropoda_melanoleuca	Hsa-Mir-430-P4	NC_048228.1	19776516	19776575	+	86.5	1	NaN	TACTTTAACATGGAGGCACTTGCTGTGACATGATAAAAATAAGTGCTTCCATGTTTTAGT
Ailuropoda_melanoleuca	Hsa-Mir-430-P1	NC_048228.1	19776332	19776391	+	92.5	1	NaN	CACTTAAACGTGGATGTACTTGCTTTGAAACTAAAAAAGTAAGTGCTTCCATGTTTTAGT
Ailuropoda_melanoleuca	Hsa-Mir-430-P3	NC_048228.1	19776204	19776258	+	88.2	1	NaN	CTTTAACATGGGGGTACCTGCTGTGTAAAACAAAAGTAAGTGCTTCCATGTTTCA
Ailuropoda_melanoleuca	Hsa-Mir-430-P2	NC_048228.1	19776065	19776125	+	72.4	1	NaN	AACTTTAACATGGATGTACTTTCTTTGACTTTTGAAATAGTAAGTGCTTCCATGTTTTAGT
Ailuropoda_melanoleuca	Hsa-Mir-34-P3a	NC_048220.1	35358343	35358404	-	85.1	1	NaN	TGGCAGTGTATTGTTAGCTGGTTGAATATATGAATGGTATCAGCTAACATGCAACTGCTATC
Ailuropoda_melanoleuca	Hsa-Mir-34-P3b	NC_048220.1	35358465	35358525	-	74.4	1	NaN	AGGCAGTGTATTGTTAGCTGGCTGCTTTGGGTCAATCTGGCAGCCACAACTATCCTGCCAC
Ailuropoda_melanoleuca	Hsa-Mir-582	NC_048220.1	39378781	39378840	-	88.3	0	NaN	TTACAGTTGTTCAACCAGTTACTAATCTAGCTAATTGTAACCGGTTGAACAACTGAACCC
Ailuropoda_melanoleuca	Hsa-Mir-9-P2	NC_048220.1	61857256	61857314	-	94.4	1	NaN	TCTTTGGTTATCTAGCTGTATGAGTGTATTGGTCTTCATAAAGCTAGATAACCGAAAGT
Ailuropoda_melanoleuca	Hsa-Mir-2277	NW_023229893.1	526	588	+	69.4	0	NaN	AGCTCGGGCTTCGCGCTGCCCGTCAGCGCGCAGATTAAGGCTGACAGCGCCCTGCTCGGCGCG
Ailuropoda_melanoleuca	Hsa-Mir-874	NC_048220.1	26131723	26131782	-	95.4	1	NaN	CGGCCCCACGCACCAGGGTAAGAGAGACTCTCGCTTCCTGCCCTGGCCCGAGGGACCGAC
Ailuropoda_melanoleuca	Hsa-Mir-143	NC_048220.1	106665400	106665454	-	87.5	1	NaN	GGTGCAGTGCTGCATCTCTGGtcagctgggagtctgagatGAAGCACTGTAGCTC
Ailuropoda_melanoleuca	Hsa-Mir-145	NC_048220.1	106663937	106663996	-	93.6	1	NaN	gtccagttttcccaggaatCCCTTAGATGCTAAGATGGGGATTCCTGGAAATACTGTTCT
Ailuropoda_melanoleuca	Hsa-Mir-378	NC_048220.1	106430816	106430875	-	93.8	1	NaN	ctcCTGACTCCAGGTCCTGTGTGTTACCTCGAAATAGCACTGGACTTGGAGTCAGAAGGC
Ailuropoda_melanoleuca	Hsa-Mir-146-P1	NC_048220.1	97349543	97349600	-	88.7	1	NaN	TGAGAACTGAATTCCATGGGTTGTGTCAGTGTCAGACCTGTGAAGTTCAGTTCTTCAG
Ailuropoda_melanoleuca	Hsa-Mir-103-P1	NC_048220.1	90244959	90245017	+	95.3	1	NaN	TGGCTTCTTTACAGTGCTGCCTTGTTGCATATGGATCAAGCAGCATTGTACAGGGCTAT
Ailuropoda_melanoleuca	Hsa-Mir-218-P2	NC_048220.1	90066126	90066188	+	99.9	1	NaN	TTTGTGCTTGATCTAACCATGTGGTGGAACGATGGAAACGGAACATGGTTCTGTCAAGCACCG
Ailuropoda_melanoleuca	Hsa-Mir-1271	NC_048220.1	83964130	83964187	-	88	1	NaN	CTTGGCacctagtaagcactcagtaaatatttgttgagtgcctgctatgtgccaggca
Ailuropoda_melanoleuca	Hsa-Mir-340	NC_048220.1	3600972	3601035	+	87.2	1	NaN	ATTATAAAGCAATGAGACTGATTGTCGTGTGTCGGCTGTGGGATCCGTCTCAGTTACTTTATAG
Ailuropoda_melanoleuca	Hsa-Mir-219-P1	NC_048222.1	28419062	28419124	+	89.3	1	NaN	TTGATTGTCCAAACGCAATTCTCGAGTCTATGGCTCTGGCCGAGAGTTGAGTCTGGACGTCCC
Ailuropoda_melanoleuca	Hsa-Mir-1-P3	NC_048236.1	10038178	10038236	+	74.5	1	NaN	CACATGCTTCTTTATATCCCAATACGGATTACGTGGCTATGGAATGTAAGGAAGTGTGT
Ailuropoda_melanoleuca	Hsa-Mir-133-P3-v1	NC_048236.1	10042919	10042976	+	94.4	1	NaN	GGCTGGTCAAACGGAACCAAGTCCGTCTTCCTGAGAGGTTTGGTCCCCTTCAACCAGC
Ailuropoda_melanoleuca	Hsa-Mir-133-P3-v2	NC_048236.1	10042919	10042976	+	94.4	1	NaN	GGCTGGTCAAACGGAACCAAGTCCGTCTTCCTGAGAGGTTTGGTCCCCTTCAACCAGC
Ailuropoda_melanoleuca	Hsa-Mir-30-P2a	NC_048236.1	23671524	23671585	-	98.2	1	NaN	TGTAAACATCCTACACTCTCAGCTGTGGAAAGTAAGAAAGCTGGGAGAAGGCTGTTTACTCT
Ailuropoda_melanoleuca	Hsa-Mir-30-P1a	NC_048236.1	23696452	23696514	-	94.5	1	NaN	TGTAAACATCCTCGACTGGAAGCTGTGAAGGCACAGATGGGCTTTCAGTCGGATGTTTGCAGC
Ailuropoda_melanoleuca	Hsa-Mir-339	NC_048227.1	567457	567514	-	47.7	0	NaN	ctccctgtcctccaggagctcacTTACATCCGGCCGTGAGCTCCTCGAGGCCAGAGCC
Ailuropoda_melanoleuca	Hsa-Mir-589	NC_048227.1	3719425	3719485	-	61	1	NaN	TGCACGCCGGCTGCTGAGAACCATGTCTGATCAGAGCTGGGTACTGCCTGTTCAGAACAAA
Ailuropoda_melanoleuca	Hsa-Mir-148-P1	NC_048218.1	163573594	163573653	-	92.8	1	NaN	AAAGTTCTGAGACACTCCGACTCTGAATATGATAGAAGTCAGTGCACTACAGAACTTTGT
Ailuropoda_melanoleuca	Hsa-Mir-196-P3	NC_048218.1	164571374	164571431	-	93.3	1	NaN	TAGGTAGTTTCCTGTTGTTGGGATCCACCTTTCTCTCGACAGCACGACACTGCCTTCA
Ailuropoda_melanoleuca	Hsa-Mir-590	NC_048227.1	9609310	9609369	+	69.1	1	NaN	TGAGCTTATTCATAAAAGTACAGTATGATCCAGTAAACCTGTAATTTTATGTATAAGCTA
Ailuropoda_melanoleuca	Hsa-Mir-653	NC_048218.1	143400681	143400739	-	74.4	1	NaN	TTGAAACAATCTCTATTGAACCAGGCTCCAAACCAAGTTCACTGGAGTTTGTTTCAATA
Ailuropoda_melanoleuca	Hsa-Mir-489-v2	NC_048218.1	143401400	143401461	-	86	1	NaN	TGGTCGTATGTGTGGCGCCATTTACTTGCACCTTTAGGAGTGACATCACATATACGGCGGCT
Ailuropoda_melanoleuca	Hsa-Mir-489-v1	NC_048218.1	143401401	143401460	-	83.8	1	NaN	GGTCGTATGTGTGGCGCCATTTACTTGCACCTTTAGGAGTGACATCACATATACGGCGGC
Ailuropoda_melanoleuca	Hsa-Mir-92-P2c	NC_048227.1	6471335	6471393	-	79.5	1	NaN	AGGCGGAGACTTGGGCAATTGCTGGACGCTGCCCGCGCATTGCACTTGTCTCGGTCTGA
Ailuropoda_melanoleuca	Hsa-Mir-17-P1c	NC_048227.1	6471537	6471598	-	89.3	1	NaN	CAAAGTGCTGTTCGTGCAGGTAGCGTGATTACCTGACCTACTGCTGAGCCAGCACTTCCCGA
Ailuropoda_melanoleuca	Hsa-Mir-17-P3c	NC_048227.1	6471770	6471828	-	78.7	1	NaN	TAAAGTGCTGACAGTGCAGATAGCGGTCCTGCGTGCTACCGCACTGTGGGTACTTGCTG
Ailuropoda_melanoleuca	Hsa-Mir-592	NC_048218.1	188300219	188300278	-	87	1	NaN	TTGTGTCAATATGCGATGATGTGTGTGATGGCACAGCGTCATCACGTGGTGACGCAACAT
Ailuropoda_melanoleuca	Hsa-Mir-129-P1	NC_048218.1	189296564	189296628	+	101.6	1	NaN	TCTTTTTGCGGTCTGGGCTTGCTGTTCCTCTCAACAGTAGTCAGGAAGCCCTTACCCCAAAAAGT
Ailuropoda_melanoleuca	Hsa-Mir-96-P2	NC_048218.1	190366340	190366404	-	95.1	1	NaN	TTTGGCAATGGTAGAACTCACACTGGTGAGGTCATGGGATCCGGTGGTTCTAGACTTGCCAACTA
Ailuropoda_melanoleuca	Hsa-Mir-96-P1	NC_048218.1	190370234	190370297	-	99.3	1	NaN	TTTGGCACTAGCACATTTTTGCTTGTGTCTCTCCGCTCTGAGCAATCATGTGCAGTGCCAATAT
Ailuropoda_melanoleuca	Hsa-Mir-96-P3-v1	NC_048218.1	190370467	190370528	-	92.2	1	NaN	TATGGCACTGGTAGAATTCACTGTGAACGGTCTCGGTCAGTGAATTACCGAAGGGCCATAAA
Ailuropoda_melanoleuca	Hsa-Mir-96-P3-v2	NC_048218.1	190370468	190370527	-	90.3	1	NaN	ATGGCACTGGTAGAATTCACTGTGAACGGTCTCGGTCAGTGAATTACCGAAGGGCCATAA
Ailuropoda_melanoleuca	Hsa-Mir-335	NC_048218.1	190970352	190970408	+	93.7	1	NaN	GTCAAGAGCAATAACGAAAAATGTTTGTCATAAACCGTTTTTCATTATTGCTCCTGA
Ailuropoda_melanoleuca	Hsa-Mir-29-P1a	NC_048218.1	191246130	191246189	-	95.7	1	NaN	ACTGATTTCTTTTGGTGTTCAGAGTCAATATAATTTTCTAGCACCATCTGAAATCGGTTA
Ailuropoda_melanoleuca	Hsa-Mir-29-P2a	NC_048218.1	191246507	191246570	-	99.2	1	NaN	GCTGGTTTCATATGGTGGTTTAGATTTAAATAGTGATTGTCTAGCACCATTTGAAATCAGTGTT
Ailuropoda_melanoleuca	Hsa-Mir-490	NC_048218.1	196351791	196351849	+	86.1	1	NaN	ACCATGGATCTCCAGGTGGGTCACGTTTAGAGATACACCAACCTGGAGGACTCCATGCT
Ailuropoda_melanoleuca	Hsa-Mir-671	NC_048218.1	206628685	206628743	+	88.3	1	NaN	gaggaagccctggaggggctggaggtgatggatgtgttccTCCGGTTCTCAGGGCTCCA
Ailuropoda_melanoleuca	Hsa-Mir-153-P2	NC_048218.1	211439237	211439297	-	95.9	1	NaN	GTCATTTTTGTGATGTTGCAGCTAGTAATATGAGCCCAGTTGCATAGTCACAAAAGTGATC
Ailuropoda_melanoleuca	Hsa-Mir-124-P1-v1	NC_048222.1	80504824	80504884	-	86.1	1	NaN	CGTGTTCACAGCGGACCTTGATTTAAATGTCCATACAATTAAGGCACGCGGTGAATGCCAA
Ailuropoda_melanoleuca	Hsa-Mir-124-P1-v2	NC_048222.1	80504825	80504884	-	84.6	1	NaN	CGTGTTCACAGCGGACCTTGATTTAAATGTCCATACAATTAAGGCACGCGGTGAATGCCA
Ailuropoda_melanoleuca	Hsa-Mir-383-v1	NC_048235.1	21011720	21011780	+	96.9	1	NaN	CAGATCAGAAGGTGATTGTGGCTTTGGGTGGATATTAATCAGCCACAGCACTGCCTGGTCA
Ailuropoda_melanoleuca	Hsa-Mir-383-v2	NC_048235.1	21011719	21011780	+	98	1	NaN	TCAGATCAGAAGGTGATTGTGGCTTTGGGTGGATATTAATCAGCCACAGCACTGCCTGGTCA
Ailuropoda_melanoleuca	Hsa-Mir-486	NC_048235.1	30821179	30821241	+	85.3	1	NaN	ATCCTGTACTGAGCTGCCCCGAGGCCGTTCACTGTGCCCAGCTCGGGGCAGCTCAGTACAGGA
Ailuropoda_melanoleuca	Hsa-Mir-124-P2-v1	NC_048226.1	38056886	38056943	+	94.7	1	NaN	CCGTGTTCACAGCGGACCTTGATTTAATGTCATACAATTAAGGCACGCGGTGAATGCC
Ailuropoda_melanoleuca	Hsa-Mir-124-P2-v2	NC_048226.1	38056886	38056942	+	93.7	1	NaN	CCGTGTTCACAGCGGACCTTGATTTAATGTCATACAATTAAGGCACGCGGTGAATGC
Ailuropoda_melanoleuca	Hsa-Mir-599	NC_048226.1	67287238	67287296	-	91.3	1	NaN	TTTGATAAGCTGACATGGGACAGGGACTCTTTTCACTGTTGTGTCAGTTTATCAAACCC
Ailuropoda_melanoleuca	Hsa-Mir-875	NC_048226.1	67287385	67287441	-	84.9	1	NaN	TATACCTCAGTTTTATCAGGTGTTCTTTAAAATCACCTGGAAATACTGAGGTTGTGT
Ailuropoda_melanoleuca	Hsa-Mir-30-P2c	NC_048226.1	96223754	96223814	-	84.6	1	NaN	TGTAAACATCCTACACTCAGCTGTAATAACGTGGATTGGCTGGGAGGTGGATGTTTACTTC
Ailuropoda_melanoleuca	Hsa-Mir-30-P1c	NC_048226.1	96228219	96228280	-	91.6	1	NaN	TGTAAACATCCCCGACTGGAAGCTGTAAGACAGAGCAAAGCTTTCAGTCAGATGTTTGCTGC
Ailuropoda_melanoleuca	Hsa-Mir-28-P2	NC_048226.1	100767664	100767720	-	69.2	1	NaN	CTcgaggagctcacagtctagtatGTCTCAGCCCTACTAGACTgaggctccttgagg
Ailuropoda_melanoleuca	Hsa-Mir-101-P2-v2	NC_048234.1	19630377	19630435	-	94.1	1	NaN	TCGGTTATCATGGTACCGATGCTGTATATCTGAAAGGTACAGTACTGTGATAACTGAAG
Ailuropoda_melanoleuca	Hsa-Mir-101-P2-v1	NC_048234.1	19630378	19630434	-	92.2	1	NaN	CGGTTATCATGGTACCGATGCTGTATATCTGAAAGGTACAGTACTGTGATAACTGAA
Ailuropoda_melanoleuca	Hsa-Mir-491	NC_048224.1	13336925	13336979	+	87.9	1	NaN	TAGTGGGGAACCCTTCCATGAGGAGTAGGACACTCCTTATGCAAGATTCCCTTCT
Ailuropoda_melanoleuca	Hsa-Mir-31	NC_048224.1	13891279	13891337	-	92.1	1	NaN	AGGCAAGATGCTGGCATAGCTGTTGAACTGAGAACCTGCTATGCCAACATATTGCCATC
Ailuropoda_melanoleuca	Hsa-Mir-876	NC_048224.1	20205049	20205107	-	94.5	1	NaN	GATTTCTTTGTGAATCACCATATCTAAGCTAATGTGGTGGTGGTTTACAAAGTAATTCA
Ailuropoda_melanoleuca	Hsa-Mir-873-v1	NC_048224.1	20224467	20224525	-	94.3	1	NaN	TGCAGGAACTTGTGAGTCTCCTATTGAAAATGAACAGGAGACTGATGAGTTCCCGGGAA
Ailuropoda_melanoleuca	Hsa-Mir-873-v2	NC_048224.1	20224468	20224524	-	92.6	1	NaN	GCAGGAACTTGTGAGTCTCCTATTGAAAATGAACAGGAGACTGATGAGTTCCCGGGA
Ailuropoda_melanoleuca	Hsa-Mir-204-P1	NC_048234.1	25928755	25928814	-	96	1	NaN	TTCCCTTTGTCATCCTATGCCTGAGAATATatgaaggaggctgggaaggcaaAGGGACGT
Ailuropoda_melanoleuca	Hsa-Mir-7-P1	NC_048234.1	36542626	36542689	-	98.2	1	NaN	TGGAAGACtagtgattttgttgtttttagataaCTAAATCGACAACAAATCACAGTCTGCCATA
Ailuropoda_melanoleuca	Hsa-Let-7-P2a1	NC_048234.1	14790458	14790528	+	104.8	1	NaN	ATGAGGTAGTAGGTTGTATAGTTTTAGGGTCACACCCACCACTGGGAGATAACTATACAATCTACTGTCTT
Ailuropoda_melanoleuca	Hsa-Let-7-P2b1	NC_048234.1	14790821	14790895	+	85.8	1	NaN	GTGAGGTAGTAGATTGTATAGTTGTGGGTAGTGATTGTACCCTGTTCAGGAGATAACTATACAATCTAGTGCCTT
Ailuropoda_melanoleuca	Hsa-Let-7-P2c1	NC_048234.1	14792781	14792854	+	107.6	1	NaN	AAGAGGTAGTAGGTTGCATAGTTTTAGGGCAGGGATTTTGCCCACAAGGAGGTAACTATACGACCTGCTGCCTT
Ailuropoda_melanoleuca	Hsa-Mir-23-P2	NC_048234.1	40263744	40263803	+	96.4	1	NaN	TTGGGTTCCTGGCATGCTGATTTGTGACTTAAGATTAAAATCACATTGCCAGGGATTACC
Ailuropoda_melanoleuca	Hsa-Mir-27-P2	NC_048234.1	40263974	40264035	+	94.7	1	NaN	CAGAGCTTAGCTGATTGGTGAACAGTGACTGGTTTCCGCTTTGTTCACAGTGGCTAAGTTCT
Ailuropoda_melanoleuca	Hsa-Mir-24-P2	NC_048234.1	40264492	40264550	+	95.9	1	NaN	GGTGCCTACTGAGCTGATATCAGTTCTCATTTTACACACTGGCTCAGTTCAGCAGGAAC
Ailuropoda_melanoleuca	Hsa-Mir-32	NC_048224.1	37216894	37216955	-	89.5	1	NaN	TATTGCACATTACTAAGTTGCATGTTGTCACGGCCTCCGTGCAATTTAGTGTGTGTGATATT
Ailuropoda_melanoleuca	Hsa-Mir-455	NC_048224.1	41388685	41388741	+	93.5	1	NaN	GTATGTGCCTTTGGACTACATCGTGGAAGCCAGCACCATGCAGTCCATGGGCATATA
Ailuropoda_melanoleuca	Hsa-Mir-181-P1b	NC_048224.1	50468427	50468485	+	94.7	1	NaN	GAACATTCAACGCTGTCGGTGAGTTTGGGATTTGAAAAAACCACCGACCGTTGACTGTA
Ailuropoda_melanoleuca	Hsa-Mir-181-P2b	NC_048224.1	50469668	50469726	+	94.3	1	NaN	CAACATTCATTGCTGTCGGTGGGTTTGAGTCTGAATCAACTCACTGATCAATGAATGCA
Ailuropoda_melanoleuca	Hsa-Mir-199-P1-v1	NC_048224.1	53384614	53384674	-	96.6	1	NaN	CCCAGTGTTTAGACTATCTGTTCAGGACTCCCAAATTGTACAGTAGTCTGCACATTGGTTA
Ailuropoda_melanoleuca	Hsa-Mir-199-P1-v2	NC_048224.1	53384614	53384674	-	96.6	1	NaN	CCCAGTGTTTAGACTATCTGTTCAGGACTCCCAAATTGTACAGTAGTCTGCACATTGGTTA
Ailuropoda_melanoleuca	Hsa-Mir-199-P1-v3	NC_048224.1	53384614	53384674	-	96.6	1	NaN	CCCAGTGTTTAGACTATCTGTTCAGGACTCCCAAATTGTACAGTAGTCTGCACATTGGTTA
Ailuropoda_melanoleuca	Hsa-Mir-219-P2	NC_048224.1	53495002	53495066	-	100	1	NaN	TGATTGTCCAAACGCAATTCTTGTACGAGTCTGCGGCCAACCGAGAATTGTGGCTGGACATCTGT
Ailuropoda_melanoleuca	Hsa-Mir-219-P2-as	NC_048224.1	53495003	53495066	+	100.3	1	NaN	CAGATGTCCAGCCACAATTCTCGGTTGGCCGCAGACTCGTACAAGAATTGCGTTTGGACAATCA
Ailuropoda_melanoleuca	Hsa-Mir-126-v1	NC_048224.1	59763878	59763935	+	94.5	1	NaN	ACATTATTACTTTTGGTACGCGCTGTGACACTTCAAACTCGTACCGTGAGTAATAATG
Ailuropoda_melanoleuca	Hsa-Mir-126-v2	NC_048224.1	59763878	59763935	+	94.5	1	NaN	ACATTATTACTTTTGGTACGCGCTGTGACACTTCAAACTCGTACCGTGAGTAATAATG
Ailuropoda_melanoleuca	Hsa-Mir-126-v3	NC_048224.1	59763878	59763935	+	94.5	1	NaN	ACATTATTACTTTTGGTACGCGCTGTGACACTTCAAACTCGTACCGTGAGTAATAATG
Ailuropoda_melanoleuca	Hsa-Mir-221-P1	NC_048238.1	39076648	39076710	-	85.9	1	NaN	ACCTGGCATACAATGTAGATTTCTGTGTTTCTAGGGCAACAGCTACATTGTCTGCTGGGTTTC
Ailuropoda_melanoleuca	Hsa-Mir-221-P2	NC_048238.1	39077461	39077524	-	95.3	1	NaN	GGCTCAGTAGCCAGTGTAGATCCTGTCTTTTGTAATCAGTAGCTACATCTGGCTACTGGGTCTC
Ailuropoda_melanoleuca	Hsa-Mir-188-P2	NC_048238.1	42067753	42067810	+	95.2	1	NaN	acaTGCCTTGAGTGTAGGACCGTTGGCATCTTAATTACCCTCCCACACCCAAGGCTTG
Ailuropoda_melanoleuca	Hsa-Mir-188-P1	NC_048238.1	42068119	42068177	+	95.9	1	NaN	acatCCCTTGCATGGTGGAGGGTGAGCTTTCTGAAAACCCCTCCCACATGCAGGGTTTG
Ailuropoda_melanoleuca	Hsa-Mir-362-P2-v1	NC_048238.1	42073141	42073201	+	95.8	1	NaN	CTAATCCTTGCTACCTGGGTGAGAGTGCTTTCTGAATGCAATGCACCTGGGCAAGGATTCT
Ailuropoda_melanoleuca	Hsa-Mir-362-P2-v1	NC_048238.1	42074960	42075020	+	93.1	1	NaN	CTAATCCTTGCTACCTGGGTGAGAGTGCTTTCTGAATGCAATGCACCTGGGCAAGGATTCC
Ailuropoda_melanoleuca	Hsa-Mir-362-P2-v2	NC_048238.1	42073141	42073201	+	95.8	1	NaN	CTAATCCTTGCTACCTGGGTGAGAGTGCTTTCTGAATGCAATGCACCTGGGCAAGGATTCT
Ailuropoda_melanoleuca	Hsa-Mir-362-P2-v2	NC_048238.1	42074960	42075020	+	93.1	1	NaN	CTAATCCTTGCTACCTGGGTGAGAGTGCTTTCTGAATGCAATGCACCTGGGCAAGGATTCC
Ailuropoda_melanoleuca	Hsa-Mir-362-P1	NC_048238.1	42073612	42073669	+	88.8	1	NaN	GAATCCTTGGAACCTAGGTGTGAGTGCCATTTCAGTGCAACACACCTATTCAAGGATT
Ailuropoda_melanoleuca	Hsa-Mir-362-P3	NC_048238.1	42074417	42074472	+	55.1	0	NaN	TCAGCCTCTGTCCCTGGGTGAGAGTGCTTTCTAAATGCAATGCACTAGGGCGAGGG
Ailuropoda_melanoleuca	Hsa-Mir-362-P5	NC_048238.1	42074960	42075552	+	82.4	1	NaN	CTAATCCTTGCTACCTGGGTGAGAGTGCTTTCTGAATGCAATGCACCTGGGCAAGGATTCCGAAAGGGAGAGCGCCATCTTCGCTTGGGACAGAGCCCCTCTacatcttcccttccctcctttctacAACTGCCTACCAAGGACCTACTCCATTTCAAGTGCTATGCTGGGCCACTGGCCCACAGGAGAATGAGCCATATCTGGTCCCTCCCTGCAAGCTGGAGAACGGATTCGTTCTCATTTGTTATGCCTGCATGTCCCCGGGGGTGAGTGGGCTGCACGCTGGGACTTGAAATGTCCTGTCCTCCATTCTCATCTCACAGATGTGTGTAGGAGAACCTTCTAAACCTCAGTACAATGCCACATAAGTACACTGTGTGCAGGGGAAGGGCCCGAGTG…
Ailuropoda_melanoleuca	Hsa-Mir-188-P3	NC_048238.1	42077049	42077106	+	90.3	1	NaN	GTACCCATTGCATATCGGAGTTGTGAATTCTCAAAGCACCTCCTGTGTGCATGGATTA
Ailuropoda_melanoleuca	Hsa-Mir-362-P4	NC_048238.1	42078357	42078415	+	88.7	1	NaN	TAATCCTTGCTGTCTGGGTGCTAGTGCTGTCTCAATGCAATGCACCTGGGCAAGGGTTC
Ailuropoda_melanoleuca	Hsa-Let-7-P2b3	NC_048238.1	44226536	44226616	-	99.5	1	NaN	TGAGGTAGTAAGTTGTATTGTTGTGGGGTGTAGGGATTTTAGGCCCCAATTAGAAGATAACTATACAACTTACTACTTTCC
Ailuropoda_melanoleuca	Hsa-Let-7-P2a3	NC_048238.1	44227418	44227488	-	103.5	1	NaN	TGAGGTAGTAGATTGTATAGTTTTAGGGTCATACCCCATCTTGGAGATAACTATACAGTCTACTGTCTTTC
Ailuropoda_melanoleuca	Hsa-Mir-223	NC_048238.1	47912297	47912360	+	100.6	1	NaN	CCGTGTATTTGACAAGCTGAGTTGGACACTCCATGTGGTAGAGTGTCAGTTTGTCAAATACCCC
Ailuropoda_melanoleuca	Hsa-Mir-676	NC_048238.1	51627427	51627481	+	80.2	0	NaN	CTCTTCAATCTCAGGACTCGCAGAATTAATGGAATGCCGTCCTAAGGTTGTTGAG
Ailuropoda_melanoleuca	Hsa-Mir-95-P2	NC_048238.1	54525096	54525151	-	87.7	1	NaN	ctcattaaatgtttgttgaatgaaaaactgAATCATCAACAGACATTAATTGGGCG
Ailuropoda_melanoleuca	Hsa-Mir-374-P2	NC_048238.1	54525258	54525309	-	80.1	1	NaN	ATATAATACAACCTGCTAAGTGTCCTAGCACTTATCAGGTTGTATTATCATT
Ailuropoda_melanoleuca	Hsa-Mir-95-P3-v1	NC_048238.1	54573563	54573625	-	84.3	1	NaN	cctcagtaaatgtttattggatgaataaatgaatgagtcatcaacaaacatttatcgtGTGCC
Ailuropoda_melanoleuca	Hsa-Mir-95-P3-v2	NC_048238.1	54573564	54573623	-	80.9	1	NaN	tcagtaaatgtttattggatgaataaatgaatgagtcatcaacaaacatttatcgtGTGC
Ailuropoda_melanoleuca	Hsa-Mir-374-P1	NC_048238.1	54573732	54573783	-	75.7	0	NaN	TTATAATACAACCTGATAAGTGTTACAGCACTTACCAGGTTGTATTGTAATT
Ailuropoda_melanoleuca	Hsa-Mir-325	NC_048238.1	56212230	56212289	-	85.1	1	NaN	cctagtaggtgttcagtaagtgTTTGTGACATAATtcgtttattgagcacctcctatcaa
Ailuropoda_melanoleuca	Hsa-Mir-361-v1	NC_048238.1	63119538	63119600	-	86.3	1	NaN	TTATCAGAATCTCCAGGGGTACTTATAATTTGAAAAAGTCCCCCAGGTGTGATTCTGatttgc
Ailuropoda_melanoleuca	Hsa-Mir-361-v2	NC_048238.1	63119539	63119599	-	84.1	1	NaN	TATCAGAATCTCCAGGGGTACTTATAATTTGAAAAAGTCCCCCAGGTGTGATTCTGatttg
Ailuropoda_melanoleuca	Hsa-Mir-652	NC_048238.1	76299679	76299739	+	97.6	1	NaN	CACAACCCTAGGAGAGGGTGCCATTCACATAGACTATAATTGAATGGCGCCACTAgggttg
Ailuropoda_melanoleuca	Hsa-Mir-1912	NC_048238.1	80082945	80082998	+	78.6	1	NaN	GCTCATTGCATGGgctgtgtatatttttattcaatacCCAGAGCATGCAGTGTG
Ailuropoda_melanoleuca	Hsa-Mir-95-P4	NC_048238.1	80084081	80084142	+	95.4	1	NaN	caggtcctcaataagtatttgttgaaagaataaatgaaccaACAAGTCTTATTTGAGCACCT
Ailuropoda_melanoleuca	Hsa-Mir-1298	NC_048238.1	80145938	80146010	+	96.2	1	NaN	GTTCATTCGGCTGTCCAGATGTATCCAAGTACCCCGTTATTTGGCAATAAATACATCTGGGCAACTGATTGAA
Ailuropoda_melanoleuca	Hsa-Mir-1911	NC_048238.1	80181108	80181165	+	87.6	1	NaN	CTGAGTACCGCCATGTCTGTTGGGCATCCACAATCTCCCACCAGGCATTGTGGTCTCT
Ailuropoda_melanoleuca	Hsa-Mir-448	NC_048238.1	80229131	80229207	+	93.3	1	NaN	TGAACATCCTGCATAGTGCTGCCAGGAAATCCCTATTTTATAGTAAGGGGGCTGGCTGGTTGCATATGTAGGATGTC
Ailuropoda_melanoleuca	Hsa-Mir-1277	NC_048238.1	82889963	82890019	+	45.4	1	NaN	atatatatatatatgtacgtatgtgtatatgaatgtatacgtagatatatatgtatt
Ailuropoda_melanoleuca	Hsa-Mir-766	NC_048238.1	83902278	83902336	-	51.7	0	NaN	AGGAAGAATGGGGGCTGGCCTTTCAATTCCGGATCTGGCTCTAGCCCCACAGCCTCAGC
Ailuropoda_melanoleuca	Hsa-Mir-92-P2b	NC_048238.1	96352425	96352489	-	97.7	1	NaN	CGGGTGGATCACGATGCAATTTTGATTAGTATAATAGGAGAAAAATTGCACGGTATCCATCTGTA
Ailuropoda_melanoleuca	Hsa-Mir-92-P1b	NC_048238.1	96352593	96352653	-	92.3	1	NaN	GGGTGGGGATTTGTGGCATTACTTGTGTTCTATATAAAGTATTGCACTTGTCCCGGCCTGT
Ailuropoda_melanoleuca	Hsa-Mir-19-P2b	NC_048238.1	96352728	96352793	-	94.5	1	NaN	AGTTTTGCAGGTTTGCATTTCagcgtatatatgtatatatggctGTGCAAATCCATGCAAAACTGA
Ailuropoda_melanoleuca	Hsa-Mir-17-P3b	NC_048238.1	96352857	96352917	-	85.8	1	NaN	CAAAGTGCTCATAGTGCAGGTAGTTTTGGCTTTACTCTACTGTAGTGTGGGCACTTCCAGT
Ailuropoda_melanoleuca	Hsa-Mir-17-P2b	NC_048238.1	96353089	96353153	-	98.7	1	NaN	TAAGGTGCATCTAGTGCAGTTAGTGAAGCAGCTCAGAATCTACTGCCCTAAATGCCCCTTCTGGC
Ailuropoda_melanoleuca	Hsa-Mir-17-P1b	NC_048238.1	96353255	96353313	-	91.5	1	NaN	AAAAGTGCTTACAGTGCAGGTAGCTTTTTGAGACCTACTGCAATGCAAGCACTTCTTAC
Ailuropoda_melanoleuca	Hsa-Mir-450-P3	NC_048238.1	96610060	96610117	-	90.1	1	NaN	ttttgcaatatGTTCCTGAATATGTAATATAAGTGTATTGGGAACATTTTGCATCCAT
Ailuropoda_melanoleuca	Hsa-Mir-450-P1	NC_048238.1	96610231	96610287	-	77.7	1	NaN	TTTTGCGATGTGTTCCTAATATGCAGTATAAACATATTGGGAGCATTTTGCATGCAT
Ailuropoda_melanoleuca	Hsa-Mir-450-P2	NC_048238.1	96610365	96610421	-	82.2	1	NaN	TTTTGCGATGTGTTCCTAATATGTACTATAAGTGTATTGGGAACATTTTGCATTCAT
Ailuropoda_melanoleuca	Hsa-Mir-542-v1	NC_048238.1	96611129	96611187	-	89.3	1	NaN	TCGGGGATCATCATGTCACGAGATACCGCTGTGCACTTGTGACAGATTGATAACTGAAA
Ailuropoda_melanoleuca	Hsa-Mir-542-v2	NC_048238.1	96611130	96611186	-	87.3	1	NaN	CGGGGATCATCATGTCACGAGATACCGCTGTGCACTTGTGACAGATTGATAACTGAA
Ailuropoda_melanoleuca	Hsa-Mir-15-P2d	NC_048238.1	96615658	96615720	-	84.4	1	NaN	TAGCAGCGGGAACAGTACTGCAGTGGGCGATCGGTGCTCTGGAGTATTGTTTCTGCTGCCCGG
Ailuropoda_melanoleuca	Hsa-Mir-15-P1d	NC_048238.1	96615988	96616046	-	84.2	1	NaN	CAGCAGCAATTCATGTTTTGAAGTGCTTTAAACGGTTCAAAACGTGAGGCGCTGCTATA
Ailuropoda_melanoleuca	Hsa-Mir-504-v1	NC_048238.1	99554799	99554857	-	85.1	1	NaN	AGACCCTGGTCTGCACTCTATCTGTATGCTTACTGAAGGGAGCGCAGGGCAGGGTTTCC
Ailuropoda_melanoleuca	Hsa-Mir-504-v2	NC_048238.1	99554800	99554856	-	82.9	1	NaN	GACCCTGGTCTGCACTCTATCTGTATGCTTACTGAAGGGAGCGCAGGGCAGGGTTTC
Ailuropoda_melanoleuca	Hsa-Mir-505-v1	NC_048238.1	100641833	100641891	-	94.3	1	NaN	GGGAGCCAGGAAGTATTGATGTTTCTGCCAGTTTAGCGTCAACACTTGCTGGTTTCCTC
Ailuropoda_melanoleuca	Hsa-Mir-505-v2	NC_048238.1	100641833	100641891	-	94.3	1	NaN	GGGAGCCAGGAAGTATTGATGTTTCTGCCAGTTTAGCGTCAACACTTGCTGGTTTCCTC
Ailuropoda_melanoleuca	Hsa-Mir-506-P6b	NC_048238.1	106274201	106274258	-	61.4	1	NaN	TTCACAAGAAGGTGTCATTCATGTGGACTTAAATATGAATGGGGCCTTTTTGAGAAGA
Ailuropoda_melanoleuca	Hsa-Mir-506-P2	NC_048238.1	106291159	106291214	-	69	0	NaN	TCAAGAAGTGCCATTCATGTAGCTAGAAATATGATTGGCCCCTCTTGGAGTGAAGT
Ailuropoda_melanoleuca	Hsa-Mir-506-P7a	NC_048238.1	106348746	106348803	-	71	0	NaN	TACTCCAGAGAGCGTCAATCACGTGTAATTAAATGTGATTGACATCTCTGTGAGTAGA
Ailuropoda_melanoleuca	Hsa-Mir-2114	NC_048238.1	108420074	108420132	+	57	0	NaN	CTAGTCCCTTCCTTGAGGCGATCGGGTAAATCATATGACGCGCCTCAGGCAAGGGACTT
Ailuropoda_melanoleuca	Hsa-Mir-224	NC_048238.1	109704996	109705064	-	89.5	1	NaN	CAAGTCACTAATGGTTCCGTTTAGTAGATGGTTATGCATTATTTCAAAATGGTGCCCTAGTGACTACAA
Ailuropoda_melanoleuca	Hsa-Mir-452-v1	NC_048238.1	109706053	109706112	-	76.7	1	NaN	AACTGTTTGCAGAGGAAGCTGAGACTTTGTAACACATCTCAGTCTCATCTGCAAAGAAGT
Ailuropoda_melanoleuca	Hsa-Mir-452-v2	NC_048238.1	109706054	109706109	-	72	1	NaN	TGTTTGCAGAGGAAGCTGAGACTTTGTAACACATCTCAGTCTCATCTGCAAAGAAG
Ailuropoda_melanoleuca	Hsa-Mir-105-P1	NC_048238.1	110181617	110181675	-	94.9	1	NaN	TCAAATGCTCAGACTCCTGTGGTGGCTGCTCATGCACCACGGATGTTTGAGCATGTGCT
Ailuropoda_melanoleuca	Hsa-Mir-105-P2	NC_048238.1	110183795	110183852	-	76.6	1	NaN	TCAAATGCTCAGACTCCTTGGTGGCTGCTTATGCACCATGAATGTTTGAGCATGTGCT
Alligator_mississippiensis	Hsa-Mir-8-P2a	NW_017711487.1	9496711	9496769	+	60.1	1	TRUE	CCATCTTACTGGGCAGCATTGGATGTTTTCTGTGTTTCTAATACTGCCTGGTAATGATG
Alligator_mississippiensis	Hsa-Mir-8-P1a	NW_017711487.1	9499083	9499142	+	57.1	1	TRUE	GCATCTTACTAGACAGTGCTGGATATTTTGGATCTACTCTAACACTGTCTGGTAACGATG
Alligator_mississippiensis	Hsa-Mir-8-P3a	NW_017711487.1	9503590	9503647	+	52	1	TRUE	CGTCTTACCAGACAAAGTTAGATCTAGCTATTTTCGTCTAATACTGTCTGGTAATGCC
Alligator_mississippiensis	Hsa-Mir-34-P1	NW_017711487.1	7835115	7835179	+	87.2	1	TRUE	TTGGCAGTGTCTTAGCTGGTTGTTGTGAACAATAGACAAGGAAGCAATCAGCAAGTATACTGCCC
Alligator_mississippiensis	Hsa-Mir-30-P1b	NW_017707671.1	135224	135287	-	83.5	1	TRUE	TGTAAACATCCTTGACTGGAAGCTGTAAGGTGCTAGAAGGAGCTTTCAGTCGGATGTTTACAGC
Alligator_mississippiensis	Hsa-Mir-30-P2b	NW_017707671.1	131847	131907	-	91.1	1	TRUE	TGTAAACATCCTACACTCTCAGCTGTGAACTCAAGGTGGCTGGGAGAGGGTTGTTTACGCC
Alligator_mississippiensis	Hsa-Mir-101-P1-v2	NW_017710321.1	12121218	12121275	+	88.8	1	TRUE	CTCAGTTATCACAGTGCTGATGCTGTCTATTCTAAAGGTACAGTACTGTGATAACTGA
Alligator_mississippiensis	Hsa-Mir-101-P1-v1	NW_017710321.1	12121219	12121274	+	86.6	1	TRUE	TCAGTTATCACAGTGCTGATGCTGTCTATTCTAAAGGTACAGTACTGTGATAACTG
Alligator_mississippiensis	Hsa-Mir-137-P1-v2	NW_017713998.1	1882848	1882906	+	94.7	1	TRUE	GACGGGTATTCTTGGGTGGATAATACGGATTACGTTGTTATTGCTTAAGAATACGCGTA
Alligator_mississippiensis	Hsa-Mir-137-P1-v1	NW_017713998.1	1882848	1882905	+	93.8	1	TRUE	GACGGGTATTCTTGGGTGGATAATACGGATTACGTTGTTATTGCTTAAGAATACGCGT
Alligator_mississippiensis	Hsa-Mir-190-P2	NW_017707531.1	46114	46173	+	73.3	1	TRUE	ctGATATGTTTGATATTAGGTTGTTTTATTGGAAAGCCAACTAAATATCAAACATATTCT
Alligator_mississippiensis	Hsa-Mir-9-P1	NW_017709017.1	781221	781280	+	85.8	1	TRUE	ATCTTTGGTTATCTAGCTGTATGAGTGGTGTCAATTCTTCATAAAGCTAGATAACCGAAA
Alligator_mississippiensis	Hsa-Mir-214-v1	NW_017709598.1	575720	575782	-	96	1	TRUE	TGCCTGTCTACACTTGCTGTGCAGAACATCCACTCACCTGTACAGCAGGCACAGACAGGCAGT
Alligator_mississippiensis	Hsa-Mir-214-v2	NW_017709598.1	575720	575782	-	96	1	TRUE	TGCCTGTCTACACTTGCTGTGCAGAACATCCACTCACCTGTACAGCAGGCACAGACAGGCAGT
Alligator_mississippiensis	Hsa-Mir-199-P3-v1	NW_017709598.1	581638	581698	-	92.5	1	TRUE	CCCAGTGTTCAGACTACCTGTTCAGGACAATGCTGTTGTACAGTAGTCTGCACATTGGTTA
Alligator_mississippiensis	Hsa-Mir-199-P3-v2	NW_017709598.1	581638	581698	-	92.5	1	TRUE	CCCAGTGTTCAGACTACCTGTTCAGGACAATGCTGTTGTACAGTAGTCTGCACATTGGTTA
Alligator_mississippiensis	Hsa-Mir-199-P3-v3	NW_017709598.1	581638	581698	-	92.5	1	TRUE	CCCAGTGTTCAGACTACCTGTTCAGGACAATGCTGTTGTACAGTAGTCTGCACATTGGTTA
Alligator_mississippiensis	Hsa-Mir-181-P2a	NW_017710806.1	1538992	1539052	-	83.5	1	TRUE	AACATTCATTGCTGTCGGTGGGTTTAACTATGCGGACAAGCTCACTGAACAATGAATGCAA
Alligator_mississippiensis	Hsa-Mir-181-P1a	NW_017710806.1	1539186	1539247	-	83.4	1	TRUE	AACATTCAACGCTGTCGGTGAGTTTGGATTTAAAGTGAAAACCATCGACCGTTGATTGTACC
Alligator_mississippiensis	Hsa-Mir-135-P3	NW_017713700.1	1169635	1169694	+	82	1	TRUE	CTATGGCTTTTTATTCCTATGTGATTGCTTTTCCTAACTCATGTAGGGCTAAAAGCCATG
Alligator_mississippiensis	Hsa-Mir-29-P1b	NW_017713418.1	1061841	1061899	+	78.4	1	TRUE	GACCGATTTCTCTTGGTGTTCAGAGTCTCAGTGTTTGTCTAGCACCATTTGAAATCGGT
Alligator_mississippiensis	Hsa-Mir-29-P1b	NW_017713418.1	1100479	1100537	+	55.6	1	FALSE	GACTGATTTCTCTTGGTGTTCAGAGTCTCAGAGTTTTTCTAGCACCATTAGAAACTGGT
Alligator_mississippiensis	Hsa-Mir-29-P2b-v1	NW_017713418.1	1060963	1061025	+	97.2	1	TRUE	GCTGGTTTCACATGGTGGCTTAGATTTTCCCATCTTTGTATCTAGCACCATTTGAAATCAGTG
Alligator_mississippiensis	Hsa-Mir-29-P2b-v2	NW_017713418.1	1060964	1061024	+	95.1	1	TRUE	CTGGTTTCACATGGTGGCTTAGATTTTCCCATCTTTGTATCTAGCACCATTTGAAATCAGT
Alligator_mississippiensis	Hsa-Mir-205-P1	NW_017713418.1	182502	182560	-	84.2	1	TRUE	GTTGTCCTTCATTCCACCGGAGTCTGTCTCATACCTAATCAGATTTCAGTGGAGTGAAG
Alligator_mississippiensis	Hsa-Mir-192-P2	NW_017708560.1	13838077	13838136	+	63.5	1	TRUE	AATGACCTATGAATTGACAGACTGTGTATTCTAAGCTTGTCTGTCATTTCTGTAGGCCAA
Alligator_mississippiensis	Hsa-Mir-194-P2	NW_017708560.1	13837763	13837817	+	69.2	1	TRUE	ATGTAACAGCAACTCCATGTGGACTACGCTGACTTCCAGTGGAGATGCTGTTACT
Alligator_mississippiensis	Hsa-Mir-4677	NW_017713578.1	3528499	3528553	+	44.3	0	FALSE	ATTGTTCTTTGGTCTCTCAGCCATGACCTGACCTTCTGGCTGAGAGGCAGAGTTG
Alligator_mississippiensis	Hsa-Mir-103-P3	NW_017708881.1	6617838	6617896	+	94.9	1	FALSE	CAGCTTCTTTACAGTGTTGCCTTGTGGCATGGAGTTCAAGCAGCATTGTACAGGGCTAT
Alligator_mississippiensis	Hsa-Mir-1287	NW_017708468.1	9520	9578	-	45.1	0	FALSE	GGACCAGTGGTTTGAGTCTGAGCCCTTGAAGGCAACACTGGCGACCGATGCGGTGATCG
Alligator_mississippiensis	Hsa-Mir-202	NW_017708881.1	1910438	1910495	-	78.4	0	TRUE	TTCCTATGCATATACTTCTTTGAGAATTGGATCTAAAGAGGCATAGGGCATGGGAAAA
Alligator_mississippiensis	Hsa-Mir-129-P2	NW_017713697.1	10867520	10867584	-	73.9	1	TRUE	CTTTTTGCGGTCTGGGCTTGCTGTACATAACTACCTAGCCGGGAAGCCCTTACCCCAAAAAGCAT
Alligator_mississippiensis	Hsa-Mir-130-P1a	NW_017709282.1	610406	610466	+	56.9	0	TRUE	GGCTCTTTTCACATTGTACTACTGTATGAGCCCCTGCCAAGCAATGCAATGTAAAAAGGGC
Alligator_mississippiensis	Hsa-Mir-194-P1	NW_017714301.1	24494	24552	-	55.2	1	TRUE	CCGCTGTAACAGCAACTCCATGTGGGAGGGGTCCGTGGTCCCCGTGGGGCTGCTGTTAT
Alligator_mississippiensis	Hsa-Mir-139	NW_017713116.1	33814	33871	+	56	0	TRUE	TTCTACAGTGCATGTGTCTCCAGTGTTTCTAAGCGACTGGAGATACAGCCCTGTCGGA
Alligator_mississippiensis	Hsa-Mir-34-P2a	NW_017710534.1	1302497	1302555	-	57.6	1	TRUE	AGGCAGTGTAGTTAGCTGATTGTGTCAGTCCCTTGGCAATCACTAACTTCACTGCCATC
Alligator_mississippiensis	Hsa-Mir-34-P2b	NW_017710534.1	1301780	1301834	-	66.3	1	TRUE	AGGCAGTGTAGTTAGCTGATTGCAAAAGGCAACAATCACTAACCACACAGCCAGG
Alligator_mississippiensis	Hsa-Mir-10-P3a	NW_017709809.1	3961407	3961467	+	90	1	TRUE	ATCCCTGAGACCCTAACTTGTGATGTTTAGCTTTTAAATCCACGGGTTAGGCTCTTGGGAG
Alligator_mississippiensis	Hsa-Let-7-P1a	NW_017709809.1	3936840	3936905	+	91.6	1	TRUE	TTGAGGTAGTAGGTTGTATAGTTTAGAATGACACCAAGGGAGATAACTGTACAACCTCCTAGCTTT
Alligator_mississippiensis	Hsa-Mir-10-P2a	NW_017709809.1	3923386	3923441	+	78.3	1	TRUE	AAACCCGTAGATCCGAACTTGTGGTGATATTCCACACAAGCTTGTATCTATAGGTA
Alligator_mississippiensis	Hsa-Mir-196-P2	NW_017708254.1	280065	280121	+	67.6	1	TRUE	TTAGGTAGTTTCATGTTGTTGGGATTGGCTTTTAGCTCGGCAACAAGAAACTGCCTT
Alligator_mississippiensis	Hsa-Mir-148-P3	NW_017712407.1	40038	40093	+	58.6	1	TRUE	CGGAGTTCTGTCATACACTCGGACTGTGCTACCTGGGGTCAGTGCATCACAGAACT
Alligator_mississippiensis	Hsa-Mir-26-P2	NW_017714443.1	114276	114335	-	63.9	1	TRUE	TTCAAGTAATCCAGGATAGGCTGGTGCCAGGCCCGTGGCCTATTCTCGATTACTTGTCTC
Alligator_mississippiensis	Hsa-Let-7-P2c2	NW_017707830.1	29268641	29268716	+	106.2	1	TRUE	CTGAGGTAGTAGTTTGTGCTGTTGGTCGGGTTGTGACACTGCCCGCTGTGGAGATAACTGCGCAAGCTACTGCCTT
Alligator_mississippiensis	Hsa-Mir-135-P2	NW_017714414.1	12728185	12728244	-	94.6	1	TRUE	TATGGCTTTTTATTCCTATGTGATAGTAATAAAGTCTCATGTAGGGATGGAAGCCATGAA
Alligator_mississippiensis	Hsa-Mir-15-P2a	NW_017710946.1	3751767	3751830	+	85.5	1	TRUE	TTAGCAGCACGTAAATATTGGTGTTAAGATTCTGTAAATATCTCCAGTATTAACTGTGCTGCTG
Alligator_mississippiensis	Hsa-Mir-15-P1a	NW_017710946.1	3751630	3751687	+	94.6	1	TRUE	GTAGCAGCACATAATGGTTTGTGGATTTTGAAAAGGTGCAGGCCATATTGTGCTGCCT
Alligator_mississippiensis	Hsa-Mir-17-P1a	NW_017709609.1	10810755	10810815	-	75.2	1	TRUE	CAAAGTGCTTACAGTGCAGGTAGTGATATATAGAACCTACTGCAGTGAAGGCACTTGTAGC
Alligator_mississippiensis	Hsa-Mir-17-P2a	NW_017709609.1	10810608	10810671	-	99.4	1	TRUE	TAAGGTGCATCTAGTGCAGATAGTGAAGTAGATTAGCATCTACTGCCCTAAGTGCTCCTTCTGG
Alligator_mississippiensis	Hsa-Mir-19-P1	NW_017709609.1	10810475	10810532	-	93.6	1	TRUE	AGTTTTGCATAGTTGCACTACAAGAAGAATGTAGTTGTGCAAATCTATGCAAAACTGA
Alligator_mississippiensis	Hsa-Mir-17-P3a	NW_017709609.1	10810252	10810310	-	85.6	1	TRUE	TAAAGTGCTTATAGTGCAGGTAGTGTTCAGGAATCTACTGCATTATGAGCACTTAAAGT
Alligator_mississippiensis	Hsa-Mir-19-P2a	NW_017709609.1	10810116	10810176	-	91.4	1	TRUE	AGTTTTGCAGGTTTGCATCCAGCTGTATGATACTCTGCTGTGCAAATCCATGCAAAACTGA
Alligator_mississippiensis	Hsa-Mir-92-P1a	NW_017709609.1	10810006	10810064	-	77.3	1	TRUE	AGGTTGGGATCAGTTGCAatgctgtgtgtgtctgtggtaTTGCACTTGTCCCGGCCTGT
Alligator_mississippiensis	Hsa-Mir-208-P1	NW_017709825.1	122954	123011	-	46.6	1	TRUE	AAGCTTTTGGCTTGGGTTATATTGTCACTCGCAGTGTATAAGACGAGCGAAAAGCTTC
Alligator_mississippiensis	Hsa-Mir-203-v1	NW_017714221.1	9204430	9204489	-	75.3	1	TRUE	GCAGTGGTTCTTAACAGTTCAACAGTTCTTTAGGCTAATTGTGAAATGTTTAGGACCACT
Alligator_mississippiensis	Hsa-Mir-203-v2	NW_017714221.1	9204430	9204489	-	75.3	1	TRUE	GCAGTGGTTCTTAACAGTTCAACAGTTCTTTAGGCTAATTGTGAAATGTTTAGGACCACT
Alligator_mississippiensis	Hsa-Mir-204-P2	NW_017713709.1	32217617	32217673	+	48.6	1	TRUE	CTTCCCTTTGTCATCCTATGCCTGGAGATCATAGTGAGGCAGGGACAACAAAGGGAT
Alligator_mississippiensis	Hsa-Mir-147-v1	NW_017713709.1	16718630	16718689	-	64.6	1	TRUE	GTGGAATCATTTCTGCACAAACTCGACTATTGAAATCAGTGTGCGGAAATGCTTCTGCTA
Alligator_mississippiensis	Hsa-Mir-147-v2	NW_017713709.1	16718631	16718688	-	62.1	1	TRUE	TGGAATCATTTCTGCACAAACTCGACTATTGAAATCAGTGTGCGGAAATGCTTCTGCT
Alligator_mississippiensis	Hsa-Mir-190-P1	NW_017713709.1	29297079	29297136	-	93.3	1	TRUE	TGATATGTTTGATATATTAGGTTGTTATTTAATCCAACTATATATCAAACATATTCCT
Alligator_mississippiensis	Hsa-Mir-184	NW_017707501.1	29047	29108	-	66.7	1	TRUE	CCTTATCACTTTTCCAGCCCAGCTTTCTCATGCTCACTGTTGGACGGAGAACTGATAAGGGT
Alligator_mississippiensis	Hsa-Mir-7-P2	NW_017709017.1	525897	525961	-	50.7	1	TRUE	CGGTCTGGAAGACTTGTGATTTTGTTGTTTCTGGTGTCAAGGAAGCGAACAACAAATCCCAGTCT
Alligator_mississippiensis	Hsa-Mir-9-P3	NW_017713709.1	12355228	12355287	+	81	1	TRUE	GTCTTTGGTTATCTAGCTGTATGAGTGTTCTCGAGCCGTCATAAAGCTAGATAACCGAAA
Alligator_mississippiensis	Hsa-Mir-193-P1b	NW_017711568.1	5490786	5490844	-	79.1	1	TRUE	CGGGGTTTTGGGGGCAAGATGAGCTTATGTTTTATCCAACTGGCCCACAAAGTCCCGCT
Alligator_mississippiensis	Hsa-Mir-193-P2b	NW_017711568.1	5484164	5484224	-	88.1	1	TRUE	AGGGACTTTTGGGGGCAGTTGTGTTTCCATTACACTATCATAATGCCCCTAAAAATCCTTA
Alligator_mississippiensis	Hsa-Mir-138-P2	NW_017712856.1	274385	274452	+	79.9	1	TRUE	cagctggtgttGTGAATCAGGCCGACAACAAGCGCATCCTACTATCCGGCTATTTCACTACACCAGGG
Alligator_mississippiensis	Hsa-Mir-140-v1	NW_017709930.1	237937	237997	+	96.6	1	TRUE	CCAGTGGTTTTACCCTATGGTAGGTTACGTCATGCTGTTCTACCACAGGGTAGAACCACGG
Alligator_mississippiensis	Hsa-Mir-140-v2	NW_017709930.1	237937	237997	+	96.6	1	TRUE	CCAGTGGTTTTACCCTATGGTAGGTTACGTCATGCTGTTCTACCACAGGGTAGAACCACGG
Alligator_mississippiensis	Hsa-Mir-22-P1a	NW_017708683.1	31	90	+	72.6	1	FALSE	AGTTCTTCAGTGGCATGCTTTACGTCGTGTGCCAGCTAAAGCTGCCAGTTGAAGAACTGT
Alligator_mississippiensis	Hsa-Mir-132-P1	NW_017709726.1	290	347	+	65.4	1	TRUE	ACCGTGGCTTTAGATTGTTACTGTGTGGTGCGTGGGTAACAGTCTACAGCCATGGTCG
Alligator_mississippiensis	Hsa-Mir-33-P2	NW_017708532.1	1833	1891	-	57.8	0	TRUE	GTGCATTGTAGTTGCATTGCATGTGTCACAGAGGTGTGCAATGCCtctgcagtgcagcc
Alligator_mississippiensis	Hsa-Mir-451	NW_017711222.1	62630	62670	+	41.1	0	FALSE	AGAACCGTCACCATTACTAAACTCAGTAATGGTAACGGTTT
Alligator_mississippiensis	Hsa-Mir-193-P1a	NW_017711527.1	5177017	5177075	-	67	1	TRUE	TGGGTCTTTGCGGGCGAGGTGAGAGGTTCGTGCGTTCAACTGGCCTACAAAGTCCCAGT
Alligator_mississippiensis	Hsa-Mir-193-P2a	NW_017711527.1	5161044	5161105	-	84.2	1	TRUE	AGGGACTTTCAGGGGCAGCTGTGTTTTACTAACCCAGTCATAATGCCCCTAAAAATCCTTAT
Alligator_mississippiensis	Hsa-Mir-148-P2	NW_017708231.1	2942476	2942534	-	78.6	1	TRUE	AGGTTCTGTGGTACACTTGGACTCGGACTCTGGAGCAGTCAGTGCATGACAGAACTTGG
Alligator_mississippiensis	Hsa-Mir-10-P1a-v1	NW_017708231.1	3410197	3410258	-	76.6	1	TRUE	TACCCTGTAGATCCGAATTTGTGTAAAGGAAGTTGCGTCACAAATTCGTATCTAGGGGAATA
Alligator_mississippiensis	Hsa-Mir-10-P1a-v2	NW_017708231.1	3410198	3410257	-	74.2	1	TRUE	ACCCTGTAGATCCGAATTTGTGTAAAGGAAGTTGCGTCACAAATTCGTATCTAGGGGAAT
Alligator_mississippiensis	Hsa-Mir-196-P1	NW_017708231.1	3471039	3471098	-	65.9	1	TRUE	TAGGTAGTTTCATGTTGttgggcttttatttttaaacacaagaaCATAAAACTACCTGAT
Alligator_mississippiensis	Hsa-Mir-142-v4	NW_017709491.1	1358138	1358200	+	84.3	1	TRUE	ACCCATAAAGTAGAAAGCACTACTAAACAGCACTGCAGGGTGTAGTGTTTCCTACTTTATGGA
Alligator_mississippiensis	Hsa-Mir-142-v1	NW_017709491.1	1358140	1358198	+	80.2	1	TRUE	CCATAAAGTAGAAAGCACTACTAAACAGCACTGCAGGGTGTAGTGTTTCCTACTTTATG
Alligator_mississippiensis	Hsa-Mir-142-v2	NW_017709491.1	1358140	1358198	+	80.2	1	TRUE	CCATAAAGTAGAAAGCACTACTAAACAGCACTGCAGGGTGTAGTGTTTCCTACTTTATG
Alligator_mississippiensis	Hsa-Mir-142-v3	NW_017709491.1	1358140	1358198	+	80.2	1	TRUE	CCATAAAGTAGAAAGCACTACTAAACAGCACTGCAGGGTGTAGTGTTTCCTACTTTATG
Alligator_mississippiensis	Hsa-Mir-130-P4a	NW_017709599.1	17737	17800	-	56.2	1	TRUE	AGACCCTATCAATATTGCCTCTGCTTTTGTGATCAGGGTAGTAGTGCAATATTGCTTATAGGGT
Alligator_mississippiensis	Hsa-Mir-130-P2a	NW_017711418.1	14073255	14073313	+	95.6	1	TRUE	TGCTCTGACTTTATTGCACTACTGTACTTTACAGCTAGCAGTGCAATAGTATTGTCAAA
Alligator_mississippiensis	Hsa-Mir-21	NW_017711418.1	13769097	13769156	-	79.5	1	TRUE	TAGCTTATCAGACTGATGTTGACTGTTGGATGTCATGGCAACAACAGTCGGTAGGCTGTC
Alligator_mississippiensis	Hsa-Mir-338-P1	NW_017708635.1	14518	14578	-	62.9	1	TRUE	AACAATATCCTGGTGCTGAGCGAGTTGCGCACAGAGACTCCAGCATCAGTGATTTTGTTGA
Alligator_mississippiensis	Hsa-Mir-338-P1-as	NW_017708635.1	14517	14580	+	60.3	1	FALSE	CTCAACAAAATCACTGATGCTGGAGTCTCTGTGCGCAACTCGCTCAGCACCAGGATATTGTTGG
Alligator_mississippiensis	Hsa-Mir-133-P2-v1	NW_017707644.1	127279	127338	-	89.6	1	TRUE	AGCTGGTAAAATGGAACCAAATCACCTGTTCAATGGATTTGGTCCCCTTCAACCAGCTGT
Alligator_mississippiensis	Hsa-Mir-133-P2-v2	NW_017707644.1	127279	127338	-	89.6	1	TRUE	AGCTGGTAAAATGGAACCAAATCACCTGTTCAATGGATTTGGTCCCCTTCAACCAGCTGT
Alligator_mississippiensis	Hsa-Mir-1-P2	NW_017707644.1	130805	130865	-	96.6	1	TRUE	ACATACTTCTTTATGTACCCATATGAACATACAATGCTATGGAATGTAAAGAAGTATGTAT
Alligator_mississippiensis	Hsa-Mir-187	NW_017714011.1	1380499	1380554	+	66.9	1	TRUE	GGCTACAACACAGGACATGGGAGCTTTTCTGAACCCTCGTGTCTTGTGTTGCAGCC
Alligator_mississippiensis	Hsa-Mir-122-as	NW_017712138.1	15598719	15598776	-	83.2	1	FALSE	TTTAGTGTGATAATGGCGTTTGATAGATTGGACACAAACACCATTGTCACACTCCACA
Alligator_mississippiensis	Hsa-Mir-122	NW_017712138.1	15598720	15598776	+	87.8	1	TRUE	GTGGAGTGTGACAATGGTGTTTGTGTCCAATCTATCAAACGCCATTATCACACTAAA
Alligator_mississippiensis	Hsa-Mir-3187	NW_017708796.1	1819072	1819127	+	49.4	0	FALSE	CGCGGGGCAGCGTGTTGCTGAACGTCACCATGTTCTCCTTGCCCATGGGGCTGCGG
Alligator_mississippiensis	Hsa-Mir-7-P3	NW_017713709.1	11914594	11914656	+	59.2	1	TRUE	ATGGAAGACTAGTGATTTTGTTGTTCTATGGCTCATCTCACGACAACAAGTCACAGTCTGCCT
Alligator_mississippiensis	Hsa-Mir-24-P1	NW_017713323.1	200858	200917	+	62.7	1	TRUE	GGTGCCTACTGAGCTGATACTCAGTTGCTTTGGTTTAAACTGGCTCAGTTCAGCAGGAAc
Alligator_mississippiensis	Hsa-Mir-23-P1	NW_017713323.1	200393	200453	+	53.9	1	TRUE	tggggtTCCTGGTGATGCGATTTTTTTACCCACTGCCCAAAATCACATTGCCAGGGATTTC
Alligator_mississippiensis	Hsa-Mir-181-P1c	NW_017713323.1	106446	106507	-	59.5	1	TRUE	AACATTCAACGCTGTCGGTGAGTTTTGGCAGTCAGGTTAAACCATCGACCGTTGAGTGTACC
Alligator_mississippiensis	Hsa-Mir-217-v1	NW_017713592.1	3391408	3391467	-	83	1	TRUE	TACTGCATCAGGAACTGATTGGATAATAATCAGTCACCATCAGTTCCTAATGCATTGCCT
Alligator_mississippiensis	Hsa-Mir-217-v2	NW_017713592.1	3391408	3391468	-	84.4	1	TRUE	ATACTGCATCAGGAACTGATTGGATAATAATCAGTCACCATCAGTTCCTAATGCATTGCCT
Alligator_mississippiensis	Hsa-Mir-216-P1a	NW_017713592.1	3395052	3395113	-	58.5	1	TRUE	TAATCTCAGCTGGCAACTGTGAGCAGTTCATAAATTCTCTCACAGTTGTATCTGGGATTATG
Alligator_mississippiensis	Hsa-Mir-216-P1b	NW_017713592.1	3406275	3406336	-	54.3	1	TRUE	GAAATCTCTACAGGCAAATGTGATGTCTTTATAGTAATCTCACAATTACCTATAGAGATTCT
Alligator_mississippiensis	Hsa-Mir-128-P1	NW_017714267.1	34149786	34149841	-	81.3	1	TRUE	CGGGGCCGTAACACTGTCTGAGAGGGTTACATTTCTCACAGTGAACCGGTCTCTTT
Alligator_mississippiensis	Hsa-Mir-10-P1b-v1	NW_017714267.1	6396788	6396849	-	91.9	1	TRUE	TACCCTGTAGAACCGAATTTGTGTGGTATTCACATAGTCACAGATTCGATTCTAGGGGAATA
Alligator_mississippiensis	Hsa-Mir-10-P1b-v2	NW_017714267.1	6396789	6396848	-	89.7	1	TRUE	ACCCTGTAGAACCGAATTTGTGTGGTATTCACATAGTCACAGATTCGATTCTAGGGGAAT
Alligator_mississippiensis	Hsa-Mir-375	NW_017713563.1	6790	6847	-	50.9	1	TRUE	TGGCGTCGAGCCCGACGTGCAAGACCTGACGTGAATGTTTTGTTCGTTCGGCTCGCGT
Alligator_mississippiensis	Hsa-Mir-153-P1	NW_017710271.1	22536	22593	-	57.6	1	TRUE	TTTTTGTGATTTGCAGCTCGTGGTCTGGGTCCAGTTGCATAGTCACAAAAGTGATCGT
Alligator_mississippiensis	Hsa-Mir-103-P2	NW_017712067.1	5130272	5130331	-	80.6	1	TRUE	AGCTTCTTTACAGTGCTGCCTTGTTGCATTTATGTCAAGCAGCATTGTACAGGGCTATGA
Alligator_mississippiensis	Hsa-Mir-499	NW_017710541.1	324420	324479	-	51.2	1	TRUE	TTAAGACTTGCAGTGATGTTTAGATAATGTATTACATGAACATCACTTTAAGTCTGTGCT
Alligator_mississippiensis	Hsa-Mir-1-P1	NW_017708899.1	1710026	1710086	-	87	1	TRUE	ACATACTTCTTTATATGCCCATATGAACCTGGCAAGCTATGGAATGTAAAGAAGTATGTAT
Alligator_mississippiensis	Hsa-Mir-133-P1-v1	NW_017708899.1	1695335	1695394	-	90.9	1	TRUE	AGCTGGTAAAATGGAACCAAATCAACTGTTCAATGGATTTGGTCCCCTTCAACCAGCTGT
Alligator_mississippiensis	Hsa-Mir-133-P1-v2	NW_017708899.1	1695335	1695394	-	90.9	1	TRUE	AGCTGGTAAAATGGAACCAAATCAACTGTTCAATGGATTTGGTCCCCTTCAACCAGCTGT
Alligator_mississippiensis	Hsa-Mir-124-P3-v1	NW_017708899.1	760234	760293	-	93	1	TRUE	CGTGTTCACAGCGGACCTTGATTTAATGTCCATACAATTAAGGCACGCGGTGAATGCCAA
Alligator_mississippiensis	Hsa-Mir-124-P3-v2	NW_017708899.1	760235	760293	-	91.9	1	TRUE	CGTGTTCACAGCGGACCTTGATTTAATGTCCATACAATTAAGGCACGCGGTGAATGCCA
Alligator_mississippiensis	Hsa-Mir-10-P2c	NW_017713645.1	37234795	37234853	+	82.9	1	TRUE	AAACCCGTAGATCCGATCTTGTGGTAAAATACACCACACAAGCTCGCTTCTATGGGTCT
Alligator_mississippiensis	Hsa-Let-7-P1c	NW_017713645.1	37235565	37235630	+	101.4	1	TRUE	TTGAGGTAGTAGGTTGTATGGTTTAGAGTTACACCCTGGGAGTTAACTGTACAACCTTCTAGCTTT
Alligator_mississippiensis	Hsa-Mir-10-P3c	NW_017713645.1	37281664	37281724	+	84.3	1	TRUE	GTCCCTGAGACCCTAACTTGTGAGGTTTTTTAGCAACAATCACAAGTCAGGCTCTTGGGAC
Alligator_mississippiensis	Hsa-Mir-155	NW_017713645.1	43681803	43681861	+	77.8	1	TRUE	GTTAATGCTAATCGTGATAGGGGTTTTACCTCTGACTGACTCCTACATGTTAGCATTAG
Alligator_mississippiensis	Hsa-Mir-130-P2b	NW_017709599.1	24537	24597	-	57.2	1	TRUE	GCTCTGACAATGTTGCACTACTGTCTGCACAAATAAAGCAGTGCAATAATATTGTCAAAGC
Alligator_mississippiensis	Hsa-Mir-33-P1	NW_017710370.1	945282	945342	-	62.4	1	TRUE	GTAGTGCATTGTAGTTGCATTGCATGTTCTGGTAGTATCTGTGCAATGTTTCTGCAGTGCA
Alligator_mississippiensis	Hsa-Let-7-P2b2	NW_017708092.1	7945991	7946067	-	88.1	1	TRUE	TGAGGTAGTAGGTTGTGTGGTTTCAGGGTAGTGATTTTGCCCCAATCAGGAGATAACTATACAACCTACTGCCTTCC
Alligator_mississippiensis	Hsa-Mir-128-P2	NW_017708624.1	24805024	24805081	-	87.3	1	TRUE	GGGGGCCGTTACACTGTAAGAGAGTGAGTAGCAGGTCTCACAGTGAACCGGTCTCTTT
Alligator_mississippiensis	Hsa-Mir-26-P3	NW_017707901.1	27325055	27325115	-	63.4	1	TRUE	GTTCAAGTAATCCAGGATAGGCTGTATGCATTGCAGTTGGCCTATTCTTGATTACTTGCAC
Alligator_mississippiensis	Hsa-Mir-138-P1	NW_017712875.1	38580996	38581056	-	82.8	1	TRUE	cagctggtgttGTGAATCAGGCCGTCACCGATCAGAGAACGGCTACTTCACAACACCAGGG
Alligator_mississippiensis	Hsa-Mir-425	NW_017710564.1	64138	64199	+	53.6	1	TRUE	GAATGACACGATCACTCCCGCTGAGCGAGACGCCCGACAGCCATCGGGAATATCGTGTCGGT
Alligator_mississippiensis	Hsa-Mir-191	NW_017710564.1	63664	63726	+	63.9	1	TRUE	GCAACGGAATCCCAAAAGCAGCTGTCTTCCGCTCGGCACCTCAGCTGCGCTTGGATTTCGTTC
Alligator_mississippiensis	Hsa-Let-7-P2c3	NW_017710463.1	483091	483169	-	101.6	1	TRUE	TGAGGTAGTAGTTTGTACAGTTTGAGGGTCTATGATACCACCCGGTACAGGAGATTAACTGTACAGGCCACTGCCTTGC
Alligator_mississippiensis	Hsa-Mir-135-P1	NW_017713629.1	3671052	3671111	+	67.2	1	TRUE	ATATGGCTTTTTATTCCTATGTGATTATACTACTCCTTTCATATAGGGATTGAAGCCGTG
Alligator_mississippiensis	Hsa-Mir-15-P1b	NW_017711041.1	20725561	20725619	+	64.2	1	TRUE	CTAGCAGCACATCATGGTTTGCATGATCTTGTAAAGATGCTAATCATTATTTGCTGCTT
Alligator_mississippiensis	Hsa-Mir-15-P2b	NW_017711041.1	20725728	20725789	+	66.5	1	TRUE	CTAGCAGCACGTAAATATTGGTGTATAAAAGTAAATCAAACCCCAATATTATTGTGCTGCTT
Alligator_mississippiensis	Hsa-Mir-551-P2	NW_017711041.1	25828100	25828159	+	59.2	1	TRUE	AGAAATCAAGGGTGGGTAAGACCTCGTAAGAACAGTTGAAGGCGACCCATACTTGGTTTC
Alligator_mississippiensis	Hsa-Mir-218-P1	NW_017707947.1	21902017	21902079	+	93.6	1	TRUE	GTTGTGCTTGATCTAACCATGTGGTTGTGAGGTATGAGTAAAACATGGTTCTGTCAAGCACCA
Alligator_mississippiensis	Hsa-Mir-92-P2a	NW_017713485.1	214644	214702	+	85.2	1	TRUE	TACTGTTGCTAATATGCAACTCTGTTATGTCAAAATTGGAATTGCACTTTAGCAATGGT
Alligator_mississippiensis	Hsa-Mir-430-P1	NW_017713485.1	214082	214141	+	68	1	TRUE	AACTTTAATGTGGATGTACTTGCTTTGTTTCTGAAAAAGTAAGTGCTTCCATGTTTTGGT
Alligator_mississippiensis	Hsa-Mir-430-P3	NW_017713485.1	213805	213857	+	69.9	1	TRUE	CTTTAACATGGAGGTACCTGCTGCCTAAAAAAAGTAAGTGCTTCCATGTTTCA
Alligator_mississippiensis	Hsa-Mir-430-P3	NW_017713485.1	214398	214454	+	53.3	1	TRUE	CTTTAACATGGGAGGTACTTGCTGGATGCTTGAAAAAGTAAGTGCTTCCATGTTTTA
Alligator_mississippiensis	Hsa-Mir-430-P2	NW_017713485.1	213492	213551	+	82.5	1	TRUE	TACTTTAACATGGAGGTGCTTTCTGTGACTTATAAGAAGTAAGTGCTTCCATGTTTTAGT
Alligator_mississippiensis	Hsa-Mir-9-P2	NW_017707593.1	13620895	13620953	-	91.1	1	TRUE	TCTTTGGTTATCTAGCTGTATGAGTGTTTTGGTCTTCATAAAGCTAGATAACCGAAAGT
Alligator_mississippiensis	Hsa-Mir-143	NW_017713851.1	13479126	13479180	-	86.8	1	TRUE	GGTGCAGTGCTGCATCTCTGGTCAGTTGTGAGTCTGAGATGAAGCACTGTAGCTC
Alligator_mississippiensis	Hsa-Mir-145	NW_017713851.1	13478308	13478367	-	75.5	1	TRUE	GTCCAGTTTTCCCAGGAATCCCTTGGGCACTGTGTTGGGGATTCCTGGAAATACTGTTCT
Alligator_mississippiensis	Hsa-Mir-103-P1	NW_017709751.1	9717030	9717088	+	95.3	1	TRUE	TGGCTTCTTTACAGTGCTGCCTTGTTGCATATGGATCAAGCAGCATTGTACAGGGCTAT
Alligator_mississippiensis	Hsa-Mir-218-P2	NW_017709751.1	9433976	9434038	+	77.5	1	TRUE	TTTGTGCTTGATCTAACCATGTGGTAGAACAATACAAATTGAACATGGTTCTGTCAAGCACCA
Alligator_mississippiensis	Hsa-Mir-219-P1	NW_017711269.1	103739	103795	-	50.5	0	TRUE	GTCCTGATTGTCCAAACGCAATTCTTGTGTCTGCCCCAAGAATTGAGTGTGGACGTC
Alligator_mississippiensis	Hsa-Mir-1-P3	NW_017710918.1	2014198	2014256	+	82.6	1	TRUE	AACATGCTTCTTTATATCCCCATAGGGATAACAGTGCTATGGAATGTAAGGAAGTGTGT
Alligator_mississippiensis	Hsa-Mir-133-P3-v1	NW_017710918.1	2019342	2019399	+	85.6	1	TRUE	GGCTGGTCAAACGGAACCAAGTCCGTCTTCCTTGGAGGTTTGGTCCCCTTCAACCAGC
Alligator_mississippiensis	Hsa-Mir-133-P3-v2	NW_017710918.1	2019342	2019399	+	85.6	1	TRUE	GGCTGGTCAAACGGAACCAAGTCCGTCTTCCTTGGAGGTTTGGTCCCCTTCAACCAGC
Alligator_mississippiensis	Hsa-Mir-30-P2a	NW_017707897.1	1500945	1501005	+	88.9	1	TRUE	TTGTAAACATCCTACACTCTCAGCTGTGGAAAATGAGGAAGCTGGGAGAAGGCTGTTTACT
Alligator_mississippiensis	Hsa-Mir-30-P1a	NW_017707897.1	1465842	1465904	+	80.2	1	TRUE	CTGTAAACATCCTCGACTGGAAGCTGTGAAGCAGCAGATGGGGCTTTCAGTCGGATGTTTGCA
Alligator_mississippiensis	Hsa-Mir-196-P3	NW_017712875.1	24902815	24902873	-	67.7	1	TRUE	TTTAGGTAGTTTCATGTTGTTGGGGCTCCACCTTTCTCTCTACAGCACGAAACTGCCTT
Alligator_mississippiensis	Hsa-Mir-489-v2	NW_017712875.1	7248484	7248545	-	78.3	1	TRUE	TGGTCGTATGTATGacgtcatttacttggacttttaGGAGTGACATCATATGTACGGCTGCT
Alligator_mississippiensis	Hsa-Mir-489-v1	NW_017712875.1	7248485	7248544	-	75.9	1	TRUE	GGTCGTATGTATGacgtcatttacttggacttttaGGAGTGACATCATATGTACGGCTGC
Alligator_mississippiensis	Hsa-Mir-17-P1c	NW_017707610.1	16349	16408	-	63.7	1	TRUE	CAAAGTGCTGTTCGTGCAGGTAGTGTGTGCAGCCATCTACTGCCGGGCAGCACTTCCCGA
Alligator_mississippiensis	Hsa-Mir-129-P1	NW_017709598.1	4871369	4871435	+	55.1	1	FALSE	TCTTTTTGCGGTCTGGGCTTTCTGGGTCTGTCGCAGCCCGTGGCAGAAAGCCCTTACCCCAAAGAGC
Alligator_mississippiensis	Hsa-Mir-96-P2	NW_017709854.1	28203095	28203158	+	97.8	1	TRUE	CTTTGGCAATGGTAGAACTCACACTGGTGAGGTATCAGGATCCGGTGGTTCTAGACTTGCCAAC
Alligator_mississippiensis	Hsa-Mir-96-P1	NW_017709854.1	28194127	28194189	+	66.5	1	TRUE	TTTTGGCACTAGCACATTTTTGCTTTTGTACGTATACTTTGAGCAATTATGTGTAGTGCCAAT
Alligator_mississippiensis	Hsa-Mir-96-P3-v1	NW_017709854.1	28193882	28193942	+	68.7	1	TRUE	GTATGGCACTGGTAGAATTCACTGTGAAAACACGCTATCAGTGAATTACCATAGGGCCATA
Alligator_mississippiensis	Hsa-Mir-96-P3-v2	NW_017709854.1	28193883	28193941	+	66.1	1	TRUE	TATGGCACTGGTAGAATTCACTGTGAAAACACGCTATCAGTGAATTACCATAGGGCCAT
Alligator_mississippiensis	Hsa-Mir-29-P1a	NW_017709854.1	24295656	24295715	-	83.3	1	TRUE	ACTGATTTCTTTTGGTGTTCAGAGTCCATACTATTTTCTAGCACCATTTGAAATCGGTTA
Alligator_mississippiensis	Hsa-Mir-29-P2a	NW_017709854.1	24298584	24298647	-	88.4	1	TRUE	GCTGGTTTCATATGGTGGTTTAGATTTAACTACTTATTGTCTAGCACCATTTGAAATCAGTGTT
Alligator_mississippiensis	Hsa-Mir-490	NW_017710370.1	14945790	14945851	-	78	1	TRUE	CCATGGATCTCCAGGTGGGTCAAGACTATAGAGATACACCAACCTGGAGGACTCCATGCTGT
Alligator_mississippiensis	Hsa-Mir-153-P2	NW_017707901.1	19689908	19689967	+	95.9	1	TRUE	TGTCATTTttgtgatgttgcagctagtaaTATGAGCCCAGTTGCATAGTCACAAAAGTGA
Alligator_mississippiensis	Hsa-Mir-124-P1-v1	NW_017708742.1	1926508	1926568	-	86.1	1	TRUE	CGTGTTCACAGCGGACCTTGATTTAAATGTCCATACAATTAAGGCACGCGGTGAATGCCAA
Alligator_mississippiensis	Hsa-Mir-124-P1-v2	NW_017708742.1	1926509	1926568	-	84.6	1	TRUE	CGTGTTCACAGCGGACCTTGATTTAAATGTCCATACAATTAAGGCACGCGGTGAATGCCA
Alligator_mississippiensis	Hsa-Mir-383-v1	NW_017707947.1	47528512	47528573	-	81.3	1	TRUE	AGATCAGAAGGTGATTGTGGCTTTGAGTAGATATTAAGCAGCCACAGCACTGCCTGGTCAGA
Alligator_mississippiensis	Hsa-Mir-383-v2	NW_017707947.1	47528512	47528574	-	82.5	1	TRUE	CAGATCAGAAGGTGATTGTGGCTTTGAGTAGATATTAAGCAGCCACAGCACTGCCTGGTCAGA
Alligator_mississippiensis	Hsa-Mir-124-P2-v1	NW_017713071.1	12011226	12011284	-	94.7	1	TRUE	CGTGTTCACAGCGGACCTTGATTTAATGTCATACAATTAAGGCACGCGGTGAATGCCAA
Alligator_mississippiensis	Hsa-Mir-124-P2-v2	NW_017713071.1	12011227	12011284	-	93.7	1	TRUE	CGTGTTCACAGCGGACCTTGATTTAATGTCATACAATTAAGGCACGCGGTGAATGCCA
Alligator_mississippiensis	Hsa-Mir-599	NW_017712118.1	18806756	18806813	+	89.1	1	TRUE	GTTTGATAAGCTGACATGGGACAGGAGTTCTTTTCACTGTTGTGTCAGTTTATCAAAC
Alligator_mississippiensis	Hsa-Mir-875	NW_017712118.1	18806610	18806664	+	66.8	1	TRUE	CAATACCTCAGTCTTTTCAGGTGTTCTATAAAATCACCTGGAAATATTGAGGTTG
Alligator_mississippiensis	Hsa-Mir-30-P2c	NW_017708043.1	6765030	6765089	-	78.6	1	TRUE	TGTAAACATCCTACACTCAGCTATAACAACTGGAACGGCTGGGAGGTGGATGTTTACTTC
Alligator_mississippiensis	Hsa-Mir-30-P1c	NW_017708043.1	6771347	6771408	-	80.1	1	TRUE	TGTAAACATCCCCGACTGGAAGCTGTAAGAGAAATTCTAGCTTTCAGTCAGATGTTTGCTGC
Alligator_mississippiensis	Hsa-Mir-101-P2-v2	NW_017713772.1	32263710	32263767	+	83.9	1	TRUE	TTCGGTTATCATGGTACCGGTGCTGTATACGTGAAAGGTACAGTACTGTGATAACTGA
Alligator_mississippiensis	Hsa-Mir-101-P2-v1	NW_017713772.1	32263711	32263766	+	81.7	1	TRUE	TCGGTTATCATGGTACCGGTGCTGTATACGTGAAAGGTACAGTACTGTGATAACTG
Alligator_mississippiensis	Hsa-Mir-31	NW_017714378.1	656459	656516	+	75.5	1	TRUE	GAGGCAAGATGTTGGCATAGCTGTTGACCTAAGAACCTGCTATGCCAACATCTTGTCA
Alligator_mississippiensis	Hsa-Mir-204-P1	NW_017713772.1	27629969	27630027	+	92.4	1	TRUE	CTTCCCTTTGTCATCCTATGCCTGAGAATATATGAAGGGGGCTGGGAAGGCAAAGGGAC
Alligator_mississippiensis	Hsa-Mir-7-P1	NW_017713772.1	19475571	19475633	+	94.9	1	TRUE	GTGGAAGACTAgtgattttgttgtttttagaTAACTAAATCGACAACAAATCGCAGTCTGCCA
Alligator_mississippiensis	Hsa-Let-7-P2a1	NW_017711902.1	7298632	7298702	+	100.6	1	TRUE	ATGAGGTAGTAGGTTGTATAGTTTTAGGGTCATACCCACAACTGGGAGATAACTATACAATCTACTGTCTT
Alligator_mississippiensis	Hsa-Let-7-P2b1	NW_017711902.1	7299087	7299162	+	105	1	TRUE	GTGAGGTAGTAGATTGTATAGTTGTGGGGTAGTTATTTTACCCTGTTCAGGAGATAACTATACAATCTATTGCCTT
Alligator_mississippiensis	Hsa-Let-7-P2c1	NW_017711902.1	7300956	7301029	+	97	1	TRUE	AAGAGGTAGTAGGTTGCATAGTTTTAGGGCAGGGATTTTGCTCACACGGAGTTAACTATACAACCTGCTGCCTT
Alligator_mississippiensis	Hsa-Mir-23-P2	NW_017713772.1	16892980	16893040	-	93.6	1	TRUE	TGGGTTCCTGGCATGCTGATTTGTGacttaaaattaaaatcacattGCCAGGGATTACCAC
Alligator_mississippiensis	Hsa-Mir-27-P2	NW_017713772.1	16892748	16892810	-	84.5	1	TRUE	AGAGCTTAGCTGATTGGTGAACAGTGATTGATTTCCCCTTTGTTCACAGTGGCTAAGTTCTGC
Alligator_mississippiensis	Hsa-Mir-24-P2	NW_017713772.1	16892177	16892236	-	89.8	1	TRUE	GTGCCTACTGAGCTGATATCAGTTCTGATTTTACATACTGGCTCAGTTCAGCAGGAACAG
Alligator_mississippiensis	Hsa-Mir-32	NW_017714011.1	2619268	2619329	-	91.9	1	TRUE	TATTGCACATTACTAAGTTGCATGTTGTCACGGCCTCAGTGCAATTTAGTGTGTGCGATATT
Alligator_mississippiensis	Hsa-Mir-455	NW_017713629.1	12996642	12996698	+	92.5	1	TRUE	GTATGTGCCCTTGGACTACATCGTGGAAGCCAGCACCATGCAGTCCATGGGCATATA
Alligator_mississippiensis	Hsa-Mir-181-P2b	NW_017711793.1	113585	113643	+	75.1	1	TRUE	CAACATTCATTGCTGTCGGTGGGTTTTAGTTTGTACCAACTCACTGATCAATGAATGCA
Alligator_mississippiensis	Hsa-Mir-199-P1-v1	NW_017713629.1	13712828	13712887	+	82.8	1	TRUE	GCCCAGTGTTCAGACTACCTGTTCAGGACTACGAGATTGTACAGTAGTCTGCACATTGGT
Alligator_mississippiensis	Hsa-Mir-199-P1-v2	NW_017713629.1	13712828	13712887	+	82.8	1	TRUE	GCCCAGTGTTCAGACTACCTGTTCAGGACTACGAGATTGTACAGTAGTCTGCACATTGGT
Alligator_mississippiensis	Hsa-Mir-199-P1-v3	NW_017713629.1	13712828	13712887	+	82.8	1	TRUE	GCCCAGTGTTCAGACTACCTGTTCAGGACTACGAGATTGTACAGTAGTCTGCACATTGGT
Alligator_mississippiensis	Hsa-Mir-219-P2	NW_017713629.1	13580118	13580183	+	63.6	1	TRUE	CTGATTGTCCAAACGCAATTCTTGTGCCGTGGAAACGTACAAACCAAGAATTGTGTCTGGACATCT
Alligator_mississippiensis	Hsa-Mir-219-P2-as	NW_017713629.1	13580118	13580184	-	56	1	FALSE	CAGATGTCCAGACACAATTCTTGGTTTGTACGTTTCCACGGCACAAGAATTGCGTTTGGACAATCAG
Alligator_mississippiensis	Hsa-Mir-126-v1	NW_017713629.1	19020338	19020396	-	94.5	1	TRUE	CATTATTACTTTTGGTACGCGCTGTGACACTTCAAACTCGTACCGTGAGTAATAATGCG
Alligator_mississippiensis	Hsa-Mir-126-v2	NW_017713629.1	19020338	19020396	-	94.5	1	TRUE	CATTATTACTTTTGGTACGCGCTGTGACACTTCAAACTCGTACCGTGAGTAATAATGCG
Alligator_mississippiensis	Hsa-Mir-126-v3	NW_017713629.1	19020338	19020396	-	94.5	1	TRUE	CATTATTACTTTTGGTACGCGCTGTGACACTTCAAACTCGTACCGTGAGTAATAATGCG
Alligator_mississippiensis	Hsa-Mir-221-P1	NW_017709793.1	2576313	2576374	+	83.7	1	TRUE	AACCTGGCATACAATGTAGATTTCTGTATTTCTTAAGCAACAGCTACATTGTCTGCTGGGTT
Alligator_mississippiensis	Hsa-Mir-221-P2	NW_017709793.1	2575747	2575807	+	71.2	1	TRUE	TCGCTCAGTAGTCAGTGTAGATTCTGTTTTTACAATCAGCAGCTACATCTGGCTACTGGGT
Alligator_mississippiensis	Hsa-Let-7-P2b3	NW_017708984.1	7587	7664	-	68.7	1	TRUE	TGAGGTAGTAAGTTGTATCGTTGGGGGGTCGGGATTGGAGCCCCGGTGTCGAGGTAACTATACAACTTACTActttcc
Alligator_mississippiensis	Hsa-Let-7-P2a3	NW_017708984.1	8044	8111	-	68	1	TRUE	TGAGGTAGTAGATTGTATAGTTCTGGGTCACACCCGCGCGGAGATAACTATACAGCCTACTGTCTTTC
Alligator_mississippiensis	Hsa-Mir-223	NW_017709938.1	10857699	10857762	+	90.7	1	TRUE	CCGTGTATTTGACAAGCTGAGTTTGACACTCAGTGTGGCAGAGTGTCAGTTTGTCAAATACCCC
Alligator_mississippiensis	Hsa-Mir-92-P2b	NW_017711293.1	2599564	2599628	-	88.9	1	FALSE	CGGGTGGATCACGATGCAATTTTGATTAGTTTAGAAGGAGAAAAATTGCACGGTATCCATCTGTA
Alligator_mississippiensis	Hsa-Mir-92-P1b	NW_017711293.1	2599701	2599762	-	75.4	1	FALSE	GGGTGGGGATTTGTTGCATTACTTGTAGCTATGTTTAGAGTATTGCACTTGTCCCGGCCTGT
Alligator_mississippiensis	Hsa-Mir-17-P3b	NW_017711293.1	2599995	2600056	-	68.3	1	FALSE	CAAAGTGCTCATAGTGCAGGTAGCTTTTGTATTGGATCTACTGTAATGTGGGCACTTACAGT
Alligator_mississippiensis	Hsa-Mir-17-P2b	NW_017711293.1	2600210	2600274	-	97	1	FALSE	TAAGGTGCATCTAGTGCAGTTAGTGAAGTAGCTTAGAATCTACTGCCCTAAATGCTCCTTCTGGC
Alligator_mississippiensis	Hsa-Mir-17-P1b	NW_017711293.1	2600370	2600428	-	59.4	1	FALSE	TGTAAAAGTGCTTACAGTGCAGGTAGTGTTTTGGTATCTACTGCAGTATAAGCACTTCT
Alligator_sinensis	Hsa-Mir-8-P2a	NW_005841914.1	1195576	1195634	+	60.1	1	NaN	CCATCTTACTGGGCAGCATTGGATGTTTTCTGTGTTTCTAATACTGCCTGGTAATGATG
Alligator_sinensis	Hsa-Mir-8-P1a	NW_005841914.1	1197947	1198006	+	57.1	1	NaN	GCATCTTACTAGACAGTGCTGGATATTTTGGATCTACTCTAACACTGTCTGGTAACGATG
Alligator_sinensis	Hsa-Mir-8-P3a	NW_005841914.1	1202471	1202528	+	52	1	NaN	CGTCTTACCAGACAAAGTTAGATCTAGCTATTTTCGTCTAATACTGTCTGGTAATGCC
Alligator_sinensis	Hsa-Mir-34-P1	NW_005842840.1	470431	470496	-	87.2	1	NaN	TGGCAGTGTCTTAGCTGGTTGTTGTGAACAATAGACAAGGAAGCAATCAGCAAGTATACTGCCCTA
Alligator_sinensis	Hsa-Mir-30-P1b	NW_005842488.1	676804	676866	+	83.5	1	NaN	CTGTAAACATCCTTGACTGGAAGCTGTAAGGTGCTAGAAGGAGCTTTCAGTCGGATGTTTACA
Alligator_sinensis	Hsa-Mir-30-P2b	NW_005842488.1	680184	680243	+	91.1	1	NaN	GTGTAAACATCCTACACTCTCAGCTGTGAACTCAAGGTGGCTGGGAGAGGGTTGTTTACG
Alligator_sinensis	Hsa-Mir-101-P1-v2	NW_005842470.1	922003	922060	+	88.8	1	NaN	CTCAGTTATCACAGTGCTGATGCTGTCTATTCTAAAGGTACAGTACTGTGATAACTGA
Alligator_sinensis	Hsa-Mir-101-P1-v1	NW_005842470.1	922004	922059	+	86.6	1	NaN	TCAGTTATCACAGTGCTGATGCTGTCTATTCTAAAGGTACAGTACTGTGATAACTG
Alligator_sinensis	Hsa-Mir-137-P1-v2	NW_005841832.1	6277733	6277791	+	94.7	1	NaN	GACGGGTATTCTTGGGTGGATAATACGGATTACGTTGTTATTGCTTAAGAATACGCGTA
Alligator_sinensis	Hsa-Mir-137-P1-v1	NW_005841832.1	6277733	6277790	+	93.8	1	NaN	GACGGGTATTCTTGGGTGGATAATACGGATTACGTTGTTATTGCTTAAGAATACGCGT
Alligator_sinensis	Hsa-Mir-190-P2	NW_005842477.1	807417	807476	+	73.3	1	NaN	ctGATATGTTTGATATTAGGTTGTTTTATTGGAAAGCCAACTAAATATCAAACATATTCT
Alligator_sinensis	Hsa-Mir-9-P1	NW_005842579.1	648823	648883	-	85.8	1	NaN	TCTTTGGTTATCTAGCTGTATGAGTGGTGTCAATTCTTCATAAAGCTAGATAACCGAAAGT
Alligator_sinensis	Hsa-Mir-214-v1	NW_005843167.1	235662	235724	-	96	1	NaN	TGCCTGTCTACACTTGCTGTGCAGAACATCCACTCACCTGTACAGCAGGCACAGACAGGCAGT
Alligator_sinensis	Hsa-Mir-214-v2	NW_005843167.1	235662	235724	-	96	1	NaN	TGCCTGTCTACACTTGCTGTGCAGAACATCCACTCACCTGTACAGCAGGCACAGACAGGCAGT
Alligator_sinensis	Hsa-Mir-199-P3-v1	NW_005843167.1	241439	241499	-	92.5	1	NaN	CCCAGTGTTCAGACTACCTGTTCAGGACAATGCTGTTGTACAGTAGTCTGCACATTGGTTA
Alligator_sinensis	Hsa-Mir-199-P3-v2	NW_005843167.1	241439	241499	-	92.5	1	NaN	CCCAGTGTTCAGACTACCTGTTCAGGACAATGCTGTTGTACAGTAGTCTGCACATTGGTTA
Alligator_sinensis	Hsa-Mir-199-P3-v3	NW_005843167.1	241439	241499	-	92.5	1	NaN	CCCAGTGTTCAGACTACCTGTTCAGGACAATGCTGTTGTACAGTAGTCTGCACATTGGTTA
Alligator_sinensis	Hsa-Mir-181-P2a	NW_005842151.1	1302802	1302861	+	83.5	1	NaN	CAACATTCATTGCTGTCGGTGGGTTTAACTATGCGGACAAGCTCACTGAACAATGAATGC
Alligator_sinensis	Hsa-Mir-181-P1a	NW_005842151.1	1302607	1302667	+	86.4	1	NaN	GAACATTCAACGCTGTCGGTGAGTTTGGAATTAAAGTGAAAACCATCGACCGTTGATTGTA
Alligator_sinensis	Hsa-Mir-135-P3	NW_005842116.1	1229645	1229704	+	82	1	NaN	CTATGGCTTTTTATTCCTATGTGATTGCTTTTCCTAACTCATGTAGGGCTAAAAGCCATG
Alligator_sinensis	Hsa-Mir-29-P1b	NW_005842494.1	1092499	1092557	+	78.4	1	NaN	GACCGATTTCTCTTGGTGTTCAGAGTCTCAGTGTTTGTCTAGCACCATTTGAAATCGGT
Alligator_sinensis	Hsa-Mir-29-P1b	NW_005842494.1	1149798	1149856	+	50	1	NaN	GACTGATTTCTCTTGGTGTTCAGTGTCTCAGAGTTTTTCTAGCACCATTAGAAACTGGT
Alligator_sinensis	Hsa-Mir-29-P2b-v1	NW_005842494.1	1091622	1091684	+	97.2	1	NaN	GCTGGTTTCACATGGTGGCTTAGATTTTCCCATCTTTGTATCTAGCACCATTTGAAATCAGTG
Alligator_sinensis	Hsa-Mir-29-P2b-v2	NW_005842494.1	1091623	1091683	+	95.1	1	NaN	CTGGTTTCACATGGTGGCTTAGATTTTCCCATCTTTGTATCTAGCACCATTTGAAATCAGT
Alligator_sinensis	Hsa-Mir-205-P1	NW_005842494.1	193264	193322	-	84.2	1	NaN	GTTGTCCTTCATTCCACCGGAGTCTGTCTCATACCTAATCAGATTTCAGTGGAGTGAAG
Alligator_sinensis	Hsa-Mir-192-P2	NW_005842031.1	577431	577490	+	63.5	1	NaN	AATGACCTATGAATTGACAGACTGTGTATTCTAAGCTTGTCTGTCATTTCTGTAGGCCAA
Alligator_sinensis	Hsa-Mir-194-P2	NW_005842031.1	577115	577169	+	69.2	1	NaN	ATGTAACAGCAACTCCATGTGGACTACGCTGACTTCCAGTGGAGATGCTGTTACT
Alligator_sinensis	Hsa-Mir-103-P3	NW_005843263.1	98491	98549	+	94.9	1	NaN	CAGCTTCTTTACAGTGTTGCCTTGTGGCATGGAGTTCAAGCAGCATTGTACAGGGCTAT
Alligator_sinensis	Hsa-Mir-1287	NW_005842656.1	263061	263118	+	49.9	0	NaN	GTCCTGGACCAGTGGTTCGAGTCTGAGCCTTTGAAGGCAACACTGGCGACCGATGCGG
Alligator_sinensis	Hsa-Mir-202	NW_005842534.1	942769	942826	-	78.4	0	NaN	TTCCTATGCATATACTTCTTTGAGAATTGGATCTAAAGAGGCATAGGGCATGGGAAAA
Alligator_sinensis	Hsa-Mir-130-P1a	NW_005842630.1	953229	953290	-	56.8	0	NaN	GCTCTTTTCACATTGTACTACTATATGAGCCCCTGCCAAGCAATGCAATGTAAAAAGGGCAT
Alligator_sinensis	Hsa-Mir-194-P1	NW_005842612.1	105871	105928	+	55.2	1	NaN	CTGTAACAGCAACTCCATGTGGGAGGGGTCCGTGGTCCCCGTGGGGCTGCTGTTATTC
Alligator_sinensis	Hsa-Mir-139	NW_005842866.1	165634	165691	+	56	0	NaN	TTCTACAGTGCATGTGTCTCCAGTGTTTCTAAGCGACTGGAGATACAGCCCTGTCGGA
Alligator_sinensis	Hsa-Mir-34-P2a	NW_005842202.1	311412	311469	+	57.6	1	NaN	TAGGCAGTGTAGTTAGCTGATTGTGTCAGTCCCTTGGCAATCACTAACTTCACTGCCA
Alligator_sinensis	Hsa-Mir-34-P2b	NW_005842202.1	312130	312183	+	66.3	1	NaN	TAGGCAgtgtagttagctgattgcaaaAGGCAACAATCACTAACCACACAGCCA
Alligator_sinensis	Hsa-Mir-10-P3a	NW_005841952.1	1604046	1604107	-	90	1	NaN	TCCCTGAGACCCTAACTTGTGATGTTTAGCTTTTAAATCCACGGGTTAGGCTCTTGGGAGCT
Alligator_sinensis	Hsa-Let-7-P1a	NW_005841952.1	1628093	1628159	-	91.6	1	NaN	TGAGGTAGTAGGTTGTATAGTTTAGAATGACACCAAGGGAGATAACTGTACAACCTCCTAGCTTTCC
Alligator_sinensis	Hsa-Mir-10-P2a	NW_005841952.1	1641905	1641961	-	78.3	1	NaN	AACCCGTAGATCCGAACTTGTGGTGATATTCCACACAAGCTTGTATCTATAGGTATG
Alligator_sinensis	Hsa-Mir-196-P2	NW_005842452.1	4218	4275	-	67.6	1	NaN	GTTTAGGTAGTTTCATGTTGTTGGGATTGGCTTTTAGCTCGGCAACAAGAAACTGCCT
Alligator_sinensis	Hsa-Mir-26-P2	NW_005842526.1	220831	220890	-	63.9	1	NaN	TTCAAGTAATCCAGGATAGGCTGGTGCCAGGCCCGTGGCCTATTCTCGATTACTTGTCTC
Alligator_sinensis	Hsa-Mir-135-P2	NW_005842072.1	2459428	2459487	-	94.6	1	NaN	TATGGCTTTTTATTCCTATGTGATAGTAATAAAGTCTCATGTAGGGATGGAAGCCATGAA
Alligator_sinensis	Hsa-Mir-15-P2a	NW_005842188.1	104790	104854	-	85.5	1	NaN	TAGCAGCACGTAAATATTGGTGTTAAGATTCTGTAAATATCTCCAGTATTAACTGTGCTGCTGAA
Alligator_sinensis	Hsa-Mir-15-P1a	NW_005842188.1	104933	104991	-	94.6	1	NaN	TAGCAGCACATAATGGTTTGTGGATTTTGAAAAGGTGCAGGCCATATTGTGCTGCCTCA
Alligator_sinensis	Hsa-Mir-17-P1a	NW_005841926.1	419707	419767	-	80.8	1	NaN	CAAAGTGCTTACAGTGCAGGTAGTGATATATACAACCTACTGCAGTGAAGGCACTTGTAGC
Alligator_sinensis	Hsa-Mir-17-P2a	NW_005841926.1	419560	419623	-	99.4	1	NaN	TAAGGTGCATCTAGTGCAGATAGTGAAGTAGATTAGCATCTACTGCCCTAAGTGCTCCTTCTGG
Alligator_sinensis	Hsa-Mir-19-P1	NW_005841926.1	419427	419484	-	93.6	1	NaN	AGTTTTGCATAGTTGCACTACAAGAAGAATGTAGTTGTGCAAATCTATGCAAAACTGA
Alligator_sinensis	Hsa-Mir-17-P3a	NW_005841926.1	419230	419288	-	85.6	1	NaN	TAAAGTGCTTATAGTGCAGGTAGTGTTCAGGAATCTACTGCATTATGAGCACTTAAAGT
Alligator_sinensis	Hsa-Mir-19-P2a	NW_005841926.1	419094	419154	-	91.4	1	NaN	AGTTTTGCAGGTTTGCATCCAGCTGTATGATACTCTGCTGTGCAAATCCATGCAAAACTGA
Alligator_sinensis	Hsa-Mir-92-P1a	NW_005841926.1	418984	419042	-	77.3	1	NaN	AGGTTGGGATCAGTTGCAatgctgtgtgtgtctgtggtaTTGCACTTGTCCCGGCCTGT
Alligator_sinensis	Hsa-Mir-208-P1	NW_005842968.1	197892	197949	-	46.6	1	NaN	AAGCTTTTGGCTTGGGTTATATTGTCACTCGCAGTGTATAAGACGAGCGAAAAGCTTC
Alligator_sinensis	Hsa-Mir-204-P2	NW_005841944.1	1556119	1556176	-	48.6	1	NaN	TTCCCTTTGTCATCCTATGCCTGGAGATCATAGTGAGGCAGGGACAACAAAGGGATGC
Alligator_sinensis	Hsa-Mir-147-v1	NW_005842444.1	1139188	1139247	-	64.6	1	NaN	GTGGAATCATTTCTGCACAAACTCGACTATTGAAATCAGTGTGCGGAAATGCTTCTGCTA
Alligator_sinensis	Hsa-Mir-147-v2	NW_005842444.1	1139189	1139246	-	62.1	1	NaN	TGGAATCATTTCTGCACAAACTCGACTATTGAAATCAGTGTGCGGAAATGCTTCTGCT
Alligator_sinensis	Hsa-Mir-190-P1	NW_005842391.1	1008649	1008705	+	93.3	1	NaN	GTGATATGTTTGATATATTAGGTTGTTATTTAATCCAACTATATATCAAACATATTC
Alligator_sinensis	Hsa-Mir-184	NW_005842464.1	859165	859226	-	66.7	1	NaN	CCTTATCACTTTTCCAGCCCAGCTTTCTCATGCTCACTGTTGGACGGAGAACTGATAAGGGT
Alligator_sinensis	Hsa-Mir-9-P3	NW_005842302.1	1129195	1129254	+	81	1	NaN	GTCTTTGGTTATCTAGCTGTATGAGTGTTCTCGAGCCGTCATAAAGCTAGATAACCGAAA
Alligator_sinensis	Hsa-Mir-193-P1b	NW_005841838.1	5210880	5210938	-	79.1	1	NaN	CGGGGTTTTGGGGGCAAGATGAGCTTATGTTTTATCCAACTGGCCCACAAAGTCCCGCT
Alligator_sinensis	Hsa-Mir-193-P2b	NW_005841838.1	5204500	5204560	-	88.1	1	NaN	AGGGACTTTTGGGGGCAGTTGTGTTTCCATTACACTATCATAATGCCCCTAAAAATCCTTA
Alligator_sinensis	Hsa-Mir-138-P2	NW_005842478.1	929391	929459	-	79.9	1	NaN	agctggtgttGTGAATCAGGCCGACAACAAGCGCATCCTACTATCCGGCTATTTCACTACACCAGGGTT
Alligator_sinensis	Hsa-Mir-140-v1	NW_005842270.1	22284	22345	-	96.6	1	NaN	CAGTGGTTTTACCCTATGGTAGGTTACGTCATGCTGTTCTACCACAGGGTAGAACCACGGAC
Alligator_sinensis	Hsa-Mir-140-v2	NW_005842270.1	22284	22345	-	96.6	1	NaN	CAGTGGTTTTACCCTATGGTAGGTTACGTCATGCTGTTCTACCACAGGGTAGAACCACGGAC
Alligator_sinensis	Hsa-Mir-33-P2	NW_005842089.1	150414	150471	+	57.8	0	NaN	GGTGCATTGTAGTTGCATTGCATGTGTCACAGAGGTGTGCAATGCCtctgcagtgcag
Alligator_sinensis	Hsa-Mir-451	NW_005842591.1	334811	334852	-	65.3	1	NaN	GAAACCGTTACCATTACTGAGTTTAGTAATGGTGACGGTTCT
Alligator_sinensis	Hsa-Mir-144	NW_005842591.1	335040	335096	-	74.9	1	NaN	GGATATCATCGTATACTGTAAGTCGGATATGAGACACTACAGTATAGATGATGTACT
Alligator_sinensis	Hsa-Mir-193-P1a	NW_005841879.1	3940652	3940710	-	67	1	NaN	TGGGTCTTTGCGGGCGAGGTGAGAGGTTCGTGCGTTCAACTGGCCTACAAAGTCCCAGT
Alligator_sinensis	Hsa-Mir-193-P2a	NW_005841879.1	3924760	3924821	-	84.2	1	NaN	AGGGACTTTCAGGGGCAGCTGTGTTTTACTAACCCAGTCATAATGCCCCTAAAAATCCTTAT
Alligator_sinensis	Hsa-Mir-148-P2	NW_005842064.1	337300	337358	-	78.6	1	NaN	AGGTTCTGTGGTACACTTGGACTCGGACTCTGGAGCAGTCAGTGCATGACAGAACTTGG
Alligator_sinensis	Hsa-Mir-10-P1a-v1	NW_005842064.1	813385	813446	-	76.6	1	NaN	TACCCTGTAGATCCGAATTTGTGTAAAGGAAGTTGCGTCACAAATTCGTATCTAGGGGAATA
Alligator_sinensis	Hsa-Mir-10-P1a-v2	NW_005842064.1	813386	813445	-	74.2	1	NaN	ACCCTGTAGATCCGAATTTGTGTAAAGGAAGTTGCGTCACAAATTCGTATCTAGGGGAAT
Alligator_sinensis	Hsa-Mir-196-P1	NW_005842064.1	872199	872258	-	65.9	1	NaN	TAGGTAGTTTCATGTTGttgggcttttatttttaaacacaagaaCATAAAACTACCTGAT
Alligator_sinensis	Hsa-Mir-142-v4	NW_005843051.1	281559	281622	-	84.3	1	NaN	CCCATAAAGTAGAAAGCACTACTAAACAGCACTGCAGGGTGTAGTGTTTCCTACTTTATGGATG
Alligator_sinensis	Hsa-Mir-142-v1	NW_005843051.1	281561	281620	-	80.2	1	NaN	CATAAAGTAGAAAGCACTACTAAACAGCACTGCAGGGTGTAGTGTTTCCTACTTTATGGA
Alligator_sinensis	Hsa-Mir-142-v2	NW_005843051.1	281561	281620	-	80.2	1	NaN	CATAAAGTAGAAAGCACTACTAAACAGCACTGCAGGGTGTAGTGTTTCCTACTTTATGGA
Alligator_sinensis	Hsa-Mir-142-v3	NW_005843051.1	281561	281620	-	80.2	1	NaN	CATAAAGTAGAAAGCACTACTAAACAGCACTGCAGGGTGTAGTGTTTCCTACTTTATGGA
Alligator_sinensis	Hsa-Mir-130-P4a	NW_005841997.1	1233056	1233119	-	56.1	1	NaN	AGACCCTATCAATATTGCCTCTGCTTTTGTCATCAGGGTAGTAGTGCAATATTGCTTATAGGGT
Alligator_sinensis	Hsa-Mir-130-P2a	NW_005841850.1	266049	266108	-	95.6	1	NaN	GCTCTGACTTTATTGCACTACTGTACTTTACAGCTAGCAGTGCAATAGTATTGTCAAAGC
Alligator_sinensis	Hsa-Mir-21	NW_005841850.1	575141	575199	+	79.5	1	NaN	ATAGCTTATCAGACTGATGTTGACTGTTGGATGTCATGGCAACAACAGTCGGTAGGCTG
Alligator_sinensis	Hsa-Mir-338-P1	NW_005842772.1	357131	357191	-	62.9	1	NaN	AACAATATCCTGGTGCTGAGCGAGTTGCGCACAGAGACTCCAGCATCAGTGATTTTGTTGA
Alligator_sinensis	Hsa-Mir-338-P1-as	NW_005842772.1	357130	357193	+	60.3	1	NaN	CTCAACAAAATCACTGATGCTGGAGTCTCTGTGCGCAACTCGCTCAGCACCAGGATATTGTTGG
Alligator_sinensis	Hsa-Mir-133-P2-v1	NW_005842645.1	59927	59986	-	89.6	1	NaN	AGCTGGTAAAATGGAACCAAATCACCTGTTCAATGGATTTGGTCCCCTTCAACCAGCTGT
Alligator_sinensis	Hsa-Mir-133-P2-v2	NW_005842645.1	59927	59986	-	89.6	1	NaN	AGCTGGTAAAATGGAACCAAATCACCTGTTCAATGGATTTGGTCCCCTTCAACCAGCTGT
Alligator_sinensis	Hsa-Mir-1-P2	NW_005842645.1	63346	63406	-	96.6	1	NaN	ACATACTTCTTTATGTACCCATATGAACATACAATGCTATGGAATGTAAAGAAGTATGTAT
Alligator_sinensis	Hsa-Mir-187	NW_005842925.1	525306	525362	-	66.9	1	NaN	CGGCTACAACACAGGACATGGGAGCTTTTCTGAACCCTCGTGTCTTGTGTTGCAGCC
Alligator_sinensis	Hsa-Mir-122-as	NW_005841922.1	970493	970550	-	83.2	1	NaN	TTTAGTGTGATAATGGCGTTTGATAGATTGGACACAAACACCATTGTCACACTCCACA
Alligator_sinensis	Hsa-Mir-122	NW_005841922.1	970494	970550	+	87.8	1	NaN	GTGGAGTGTGACAATGGTGTTTGTGTCCAATCTATCAAACGCCATTATCACACTAAA
Alligator_sinensis	Hsa-Mir-3187	NW_005841880.1	1599706	1599762	-	49.4	0	NaN	CAGCGTGTTGCTGAACGTCACCATGTTCTCCTTGCCCATGGGGCTGCGGGGGGCCAG
Alligator_sinensis	Hsa-Mir-7-P3	NW_005842302.1	674562	674624	+	59.2	1	NaN	ATGGAAGACTAGTGATTTTGTTGTTCTATGGCTCATCTCACGACAACAAGTCACAGTCTGCCT
Alligator_sinensis	Hsa-Mir-23-P1	NW_005842065.1	1295936	1295996	+	53.9	1	NaN	tggggttCCTGGTGATGCGATTTTTTTACCCACTGCCCAAAATCACATTGCCAGGGATTTC
Alligator_sinensis	Hsa-Mir-181-P1c	NW_005842065.1	1201069	1201130	-	59.5	1	NaN	AACATTCAACGCTGTCGGTGAGTTTTGGCAGTCAGGTTAAACCATCGACCGTTGAGTGTACC
Alligator_sinensis	Hsa-Mir-217-v1	NW_005841998.1	453846	453904	+	83	1	NaN	ATACTGCATCAGGAACTGATTGGATAATAATCAGTCACCATCAGTTCCTAATGCATTGC
Alligator_sinensis	Hsa-Mir-217-v2	NW_005841998.1	453845	453904	+	84.4	1	NaN	GATACTGCATCAGGAACTGATTGGATAATAATCAGTCACCATCAGTTCCTAATGCATTGC
Alligator_sinensis	Hsa-Mir-216-P1a	NW_005841998.1	450223	450283	+	58.5	1	NaN	ATAATCTCAGCTGGCAACTGTGAGCAGTTCATAAATTCTCTCACAGTTGTATCTGGGATTA
Alligator_sinensis	Hsa-Mir-216-P1b	NW_005841998.1	439002	439062	+	54.3	1	NaN	GAAATCTCTACAGGCAAATGTGATGTCTTTATAGTAATCTCACAATTACCTATAGAGATTC
Alligator_sinensis	Hsa-Mir-128-P1	NW_005841899.1	2646261	2646315	+	81.3	1	NaN	TCGGGGCCGTAACACTGTCTGAGAGGGTTACATTTCTCACAGTGAACCGGTCTCT
Alligator_sinensis	Hsa-Mir-10-P1b-v1	NW_005841969.1	3079458	3079518	+	91.9	1	NaN	ATACCCTGTAGAACCGAATTTGTGTGGTATTCACATAGTCACAGATTCGATTCTAGGGGAA
Alligator_sinensis	Hsa-Mir-10-P1b-v2	NW_005841969.1	3079459	3079517	+	89.7	1	NaN	TACCCTGTAGAACCGAATTTGTGTGGTATTCACATAGTCACAGATTCGATTCTAGGGGA
Alligator_sinensis	Hsa-Mir-375	NW_005843270.1	188137	188193	+	50.9	1	NaN	GGCGTCGAGCCCGACGTGCAAGACCTGACGTGAATGTTTTGTTCGTTCGGCTCGCGT
Alligator_sinensis	Hsa-Mir-103-P2	NW_005842700.1	767163	767222	-	80.6	1	NaN	AGCTTCTTTACAGTGCTGCCTTGTTGCATTTATGTCAAGCAGCATTGTACAGGGCTATGA
Alligator_sinensis	Hsa-Mir-499	NW_005843415.1	58887	58946	-	51.2	1	NaN	TTAAGACTTGCAGTGATGTTTAGATAATGTATTACATGAACATCACTTTAAGTCTGTGCT
Alligator_sinensis	Hsa-Mir-1-P1	NW_005842174.1	1992234	1992293	+	87	1	NaN	GACATACTTCTTTATATGCCCATATGAACCTGGCAAGCTATGGAATGTAAAGAAGTATGT
Alligator_sinensis	Hsa-Mir-133-P1-v1	NW_005842174.1	2006920	2006978	+	90.9	1	NaN	AAGCTGGTAAAATGGAACCAAATCAACTGTTCAATGGATTTGGTCCCCTTCAACCAGCT
Alligator_sinensis	Hsa-Mir-133-P1-v2	NW_005842174.1	2006920	2006978	+	90.9	1	NaN	AAGCTGGTAAAATGGAACCAAATCAACTGTTCAATGGATTTGGTCCCCTTCAACCAGCT
Alligator_sinensis	Hsa-Mir-124-P3-v1	NW_005842000.1	834451	834509	+	92.9	1	NaN	GCGTGTTCACAGCGGACCTTGATTTAATGTCTATAAAATTAAGGCACGCGGTGAATGCC
Alligator_sinensis	Hsa-Mir-124-P3-v2	NW_005842000.1	834451	834508	+	91.8	1	NaN	GCGTGTTCACAGCGGACCTTGATTTAATGTCTATAAAATTAAGGCACGCGGTGAATGC
Alligator_sinensis	Hsa-Mir-10-P2c	NW_005842053.1	1521639	1521697	+	84.7	1	NaN	AAACCCGTAGATCCGATCTTGTGGTAAAATACACCGCACAAGCTCGCTTCTATGGGTCT
Alligator_sinensis	Hsa-Let-7-P1c	NW_005842053.1	1522408	1522473	+	101.4	1	NaN	TTGAGGTAGTAGGTTGTATGGTTTAGAGTTACACCCTGGGAGTTAACTGTACAACCTTCTAGCTTT
Alligator_sinensis	Hsa-Mir-10-P3c	NW_005842053.1	1567861	1567921	+	84.3	1	NaN	GTCCCTGAGACCCTAACTTGTGAGGTTTTTTAGCAACAATCACAAGTCAGGCTCTTGGGAC
Alligator_sinensis	Hsa-Mir-155	NW_005842844.1	555320	555378	+	77.8	1	NaN	GTTAATGCTAATCGTGATAGGGGTTTTACCTCTGACTGACTCCTACATGTTAGCATTAG
Alligator_sinensis	Hsa-Mir-130-P2b	NW_005841997.1	1239726	1239786	-	57.2	1	NaN	GCTCTGACAATGTTGCACTACTGTCTGCACAAATAAAGCAGTGCAATAATATTGTCAAAGC
Alligator_sinensis	Hsa-Mir-33-P1	NW_005842259.1	364841	364901	-	62.4	1	NaN	GTAGTGCATTGTAGTTGCATTGCATGTTCTGGTAGTATCTGTGCAATGTTTCTGCAGTGCA
[truncated: 110,516 more rows]

## Sheet: Table_S3_miRNA_loss
Table S3. miRNA loss
LCA	miRNA_family	max_present*	present	losses
Vertebrata	Mir-8	402	402	0
Vertebrata	Mir-30	402	402	0
Vertebrata	Mir-137	402	381	21
Vertebrata	Mir-190	402	402	0
Vertebrata	Mir-9	402	401	1
Vertebrata	Mir-199	402	402	0
Vertebrata	Mir-181	402	402	0
Vertebrata	Mir-135	402	402	0
Vertebrata	Mir-29	402	402	0
Vertebrata	Mir-194	402	399	3
Vertebrata	Mir-103	402	402	0
Vertebrata	Mir-129	402	366	36
Vertebrata	Mir-130	402	402	0
Vertebrata	Mir-10	402	402	0
Vertebrata	Let-7	402	402	0
Vertebrata	Mir-196	402	389	13
Vertebrata	Mir-148	402	374	28
Vertebrata	Mir-17	402	402	0
Vertebrata	Mir-19	402	402	0
Vertebrata	Mir-203	402	319	83
Vertebrata	Mir-7	402	401	1
Vertebrata	Mir-193	402	402	0
Vertebrata	Mir-140	402	383	19
Vertebrata	Mir-132	402	341	61
Vertebrata	Mir-451	402	363	39
Vertebrata	Mir-142	402	390	12
Vertebrata	Mir-338	402	361	41
Vertebrata	Mir-133	402	402	0
Vertebrata	Mir-1	402	402	0
Vertebrata	Mir-24	402	373	29
Vertebrata	Mir-23	402	402	0
Vertebrata	Mir-217	402	377	25
Vertebrata	Mir-128	402	401	1
Vertebrata	Mir-153	402	402	0
Vertebrata	Mir-124	402	389	13
Vertebrata	Mir-218	402	391	11
Vertebrata	Mir-143	402	387	15
Vertebrata	Mir-219	402	365	37
Vertebrata	Mir-96	402	385	17
Vertebrata	Mir-455	402	401	1
Vertebrata	Mir-221	402	400	2
Vertebrata	Mir-3187	402	228	174
Vertebrata	Mir-551	401	286	115
Vertebrata	Mir-34	401	401	0
Vertebrata	Mir-101	401	401	0
Vertebrata	Mir-92	401	401	0
Vertebrata	Mir-214	401	401	0
Vertebrata	Mir-205	401	398	3
Vertebrata	Mir-202	401	388	13
Vertebrata	Mir-210	401	238	163
Vertebrata	Mir-192	401	302	99
Vertebrata	Mir-139	401	340	61
Vertebrata	Mir-26	401	401	0
Vertebrata	Mir-15	401	401	0
Vertebrata	Mir-204	401	401	0
Vertebrata	Mir-147	401	324	77
Vertebrata	Mir-184	401	369	32
Vertebrata	Mir-138	401	401	0
Vertebrata	Mir-22	401	380	21
Vertebrata	Mir-144	401	361	40
Vertebrata	Mir-21	401	330	71
Vertebrata	Mir-122	401	400	1
Vertebrata	Mir-27	401	401	0
Vertebrata	Mir-216	401	389	12
Vertebrata	Mir-499	401	391	10
Vertebrata	Mir-155	401	325	76
Vertebrata	Mir-145	401	382	19
Vertebrata	Mir-31	401	375	26
Vertebrata	Mir-32	401	284	117
Vertebrata	Mir-126	401	392	9
Vertebrata	Mir-223	401	398	3
Euteleostomi	Mir-1287	396	197	199
Euteleostomi	Mir-208	396	214	182
Euteleostomi	Mir-187	396	305	91
Euteleostomi	Mir-375	396	257	139
Euteleostomi	Mir-33	396	281	115
Euteleostomi	Mir-875	396	213	183
Euteleostomi	Mir-95	396	155	241
Euteleostomi	Mir-489	396	348	48
Euteleostomi	Mir-374	396	140	256
Sarcopterygii	Mir-599	282	228	54
Tetrapoda	Mir-425	281	231	50
Tetrapoda	Mir-191	281	202	79
Tetrapoda	Mir-430	281	268	13
Tetrapoda	Mir-383	281	279	2
Tetrapoda	Mir-459	281	204	77
Amniota	Mir-4677	274	178	96
Amniota	Mir-146	274	240	34
Amniota	Mir-490	274	274	0
Mammalia	Mir-186	161	160	1
Mammalia	Mir-873	161	156	5
Mammalia	Mir-378	161	154	7
Mammalia	Mir-1271	161	141	20
Mammalia	Mir-592	161	156	5
Mammalia	Mir-671	161	155	6
Theria	Mir-1251	159	158	1
Theria	Mir-3613	159	130	29
Theria	Mir-3934	159	26	133
Theria	Mir-590	159	129	30
Theria	Mir-935	159	125	34
Eutheria	Mir-760	154	130	24
Eutheria	Mir-197	154	118	36
Eutheria	Mir-488	154	151	3
Eutheria	Mir-1296	154	136	18
Eutheria	Mir-346	154	149	5
Eutheria	Mir-3085	154	154	0
Eutheria	Mir-1307	154	115	39
Eutheria	Mir-6715	154	142	12
Eutheria	Mir-9851	154	102	52
Eutheria	Mir-483	154	101	53
Eutheria	Mir-1343	154	140	14
Eutheria	Mir-670	154	149	5
Eutheria	Mir-1908	154	110	44
Eutheria	Mir-326	154	149	5
Eutheria	Mir-28	154	154	0
Eutheria	Mir-3059	154	154	0
Eutheria	Mir-331	154	154	0
Eutheria	Mir-342	154	153	1
Eutheria	Mir-345	154	144	10
Eutheria	Mir-493	154	148	6
Eutheria	Mir-431	154	146	8
Eutheria	Mir-433	154	151	3
Eutheria	Mir-127	154	152	2
Eutheria	Mir-432	154	140	14
Eutheria	Mir-136	154	152	2
Eutheria	Mir-154	154	154	0
Eutheria	Mir-376	154	154	0
Eutheria	Mir-544	154	146	8
Eutheria	Mir-134	154	136	18
Eutheria	Mir-541	154	116	38
Eutheria	Mir-1247	154	129	25
Eutheria	Mir-628	154	141	13
Eutheria	Mir-328	154	153	1
Eutheria	Mir-324	154	153	1
Eutheria	Mir-744	154	152	2
Eutheria	Mir-423	154	153	1
Eutheria	Mir-330	154	151	3
Eutheria	Mir-769	154	118	36
Eutheria	Mir-150	154	142	12
Eutheria	Mir-1301	154	137	17
Eutheria	Mir-2355	154	145	9
Eutheria	Mir-149	154	143	11
Eutheria	Mir-296	154	132	22
Eutheria	Mir-185	154	152	2
Eutheria	Mir-3200	154	87	67
Eutheria	Mir-1249	154	152	2
Eutheria	Mir-885	154	131	23
Eutheria	Mir-6529	154	136	18
Eutheria	Mir-574	154	146	8
Eutheria	Mir-582	154	149	5
Eutheria	Mir-2277	154	95	59
Eutheria	Mir-874	154	153	1
Eutheria	Mir-340	154	151	3
Eutheria	Mir-653	154	136	18
Eutheria	Mir-335	154	154	0
Eutheria	Mir-598	154	100	54
Eutheria	Mir-486	154	153	1
Eutheria	Mir-491	154	146	8
Eutheria	Mir-876	154	150	4
Eutheria	Mir-188	154	152	2
Eutheria	Mir-362	154	153	1
Eutheria	Mir-676	154	133	21
Eutheria	Mir-325	154	122	32
Eutheria	Mir-361	154	152	2
Eutheria	Mir-652	154	153	1
Eutheria	Mir-1912	154	134	20
Eutheria	Mir-1298	154	148	6
Eutheria	Mir-1911	154	139	15
Eutheria	Mir-448	154	146	8
Eutheria	Mir-1277	154	129	25
Eutheria	Mir-766	154	90	64
Eutheria	Mir-450	154	151	3
Eutheria	Mir-542	154	148	6
Eutheria	Mir-504	154	151	3
Eutheria	Mir-505	154	152	2
Eutheria	Mir-506	154	120	34
Eutheria	Mir-224	154	145	9
Eutheria	Mir-452	154	139	15
Eutheria	Mir-105	154	149	5
Eutheria	Mir-615	154	139	15
Eutheria	Mir-337	154	106	48
Eutheria	Mir-1180	154	37	117
Eutheria	Mir-339	154	119	35
Eutheria	Mir-2114	154	81	73
Eutheria	Mir-675	154	87	67
Eutheria	Mir-3126	154	53	101
Boreoeutheria	Mir-770	146	69	77
Boreoeutheria	Mir-370	146	142	4
Boreoeutheria	Mir-4766	146	33	113
Boreoeutheria	Mir-3140	146	32	114
Boreoeutheria	Mir-1252	146	54	92
Boreoeutheria	Mir-511	146	109	37
Boreoeutheria	Mir-589	146	73	73
Boreoeutheria	Mir-597	146	25	121
Boreoeutheria	Mir-651	146	34	112
Boreoeutheria	Mir-3617	146	30	116
Euarchontoglires	Mir-4664	63	28	35
Primates	Mir-5010	29	26	3
Primates	Mir-887	29	27	2
Primates	Mir-5683	29	25	4
Primates	Mir-4731	29	12	17
Haplorrhini	Mir-3909	26	24	2
Simiiformes	Mir-552	25	24	1
Simiiformes	Mir-5581	25	24	1
Simiiformes	Mir-556	25	23	2
Simiiformes	Mir-1295	25	23	2
Simiiformes	Mir-4424	25	21	4
Simiiformes	Mir-1278	25	25	0
Simiiformes	Mir-3611	25	25	0
Simiiformes	Mir-605	25	25	0
Simiiformes	Mir-3663	25	25	0
Simiiformes	Mir-5579	25	24	1
Simiiformes	Mir-616	25	25	0
Simiiformes	Mir-2276	25	25	0
Simiiformes	Mir-624	25	22	3
Simiiformes	Mir-5586	25	24	1
Simiiformes	Mir-3173	25	25	0
Simiiformes	Mir-3942	25	25	0
Simiiformes	Mir-1266	25	25	0
Simiiformes	Mir-629	25	25	0
Simiiformes	Mir-1276	25	24	1
Simiiformes	Mir-3174	25	25	0
Simiiformes	Mir-7854	25	25	0
Simiiformes	Mir-1910	25	25	0
Simiiformes	Mir-3940	25	24	1
Simiiformes	Mir-642	25	24	1
Simiiformes	Mir-1323	25	24	1
Simiiformes	Mir-498	25	24	1
Simiiformes	Mir-3127	25	25	0
Simiiformes	Mir-561	25	24	1
Simiiformes	Mir-2467	25	24	1
Simiiformes	Mir-3194	25	23	2
Simiiformes	Mir-1286	25	25	0
Simiiformes	Mir-3619	25	25	0
Simiiformes	Mir-3136	25	24	1
Simiiformes	Mir-944	25	25	0
Simiiformes	Mir-3138	25	24	1
Simiiformes	Mir-1269	25	25	0
Simiiformes	Mir-576	25	24	1
Simiiformes	Mir-577	25	25	0
Simiiformes	Mir-579	25	25	0
Simiiformes	Mir-580	25	25	0
Simiiformes	Mir-5687	25	23	2
Simiiformes	Mir-584	25	25	0
Simiiformes	Mir-1294	25	25	0
Simiiformes	Mir-3145	25	25	0
Simiiformes	Mir-550	25	25	0
Simiiformes	Mir-934	25	25	0
Simiiformes	Mir-3924	25	22	3
Simiiformes	Mir-3944	25	21	4
Simiiformes	Mir-5000	25	22	3
Simiiformes	Mir-4637	25	24	1
Simiiformes	Mir-1913	25	21	4
Simiiformes	Mir-3146	25	24	1
Simiiformes	Mir-3622	25	20	5
Catarrhini	Mir-2116	20	17	3
Catarrhini	Mir-4524	20	20	0
Catarrhini	Mir-1270	20	14	6
Catarrhini	Mir-4661	20	18	2
Catarrhini	Mir-4662	20	19	1
Catarrhini	Mir-1914	20	11	9
Catarrhini	Mir-3144	20	14	6
Catarrhini	Mir-7151	20	8	12
Hominidae	Mir-2115	5	5	0
Homininae	Mir-585	4	4	0
Homo	Mir-3180	1	1	0
* number of taxa in the clade specified in column A									*
